# Supplementary material for: Y-Linked Expression Signatures Distinguish Dysfunctional Testicular States in Sheep
Source: Animals (Basel). 2026 Jul 7;16(13):2107. doi: 10.3390/ani16132107 (PMC13360604; doi:10.3390/ani16132107)
Supplement: Supplementary file 1 [file animals-16-02107-s001.zip]

Archive with 2 entries (2 files):
- Supplemental Tables.xml
- Supplementary Figures.pdf
