# Supplementary material for: Y-Linked Expression Signatures Distinguish Dysfunctional Testicular States in Sheep
Source: Animals (Basel). 2026 Jul 7;16(13):2107. doi: 10.3390/ani16132107 (PMC13360604; doi:10.3390/ani16132107)
Supplement: Supplementary file 1 [file animals-16-02107-s001.zip › Supplemental Tables.xml]

<?xml version="1.0" encoding="UTF-8" standalone="yes"?>
<?mso-application progid="Excel.Sheet"?>
<Workbook xmlns="urn:schemas-microsoft-com:office:spreadsheet" xmlns:o="urn:schemas-microsoft-com:office:office" xmlns:x="urn:schemas-microsoft-com:office:excel" xmlns:ss="urn:schemas-microsoft-com:office:spreadsheet" xmlns:html="http://www.w3.org/TR/REC-html40" xmlns:dt="uuid:C2F41010-65B3-11d1-A29F-00AA00C14882"><DocumentProperties xmlns="urn:schemas-microsoft-com:office:office"><Author>Liuyangkai2</Author><LastAuthor>Liuyangkai2</LastAuthor><Created>2026-06-08T03:38:59Z</Created><LastSaved>2026-07-07T08:32:59Z</LastSaved></DocumentProperties><CustomDocumentProperties xmlns="urn:schemas-microsoft-com:office:office"><ICV dt:dt="string">01882952E78747C8B388A858CA1F97EA_13</ICV><KSOProductBuildVer dt:dt="string">2052-12.1.0.26375</KSOProductBuildVer><CalculationRule dt:dt="float">0</CalculationRule></CustomDocumentProperties><ExcelWorkbook xmlns="urn:schemas-microsoft-com:office:excel"><WindowWidth>28800</WindowWidth><WindowHeight>12255</WindowHeight><ActiveSheet>6</ActiveSheet><ProtectStructure>False</ProtectStructure><ProtectWindows>False</ProtectWindows></ExcelWorkbook><Styles><Style ss:ID="Default" ss:Name="Normal"><Alignment ss:Vertical="Center"/><Borders/><Font ss:FontName="宋体" x:CharSet="134" ss:Size="11" ss:Color="#000000"/><Interior/><NumberFormat/><Protection/></Style><Style ss:ID="s49"><Alignment ss:Vertical="Center"/><Borders/><Font ss:FontName="宋体" x:CharSet="134" ss:Size="11" ss:Color="#000000"/><Interior/><NumberFormat/><Protection/></Style><Style ss:ID="s50"><Alignment ss:Vertical="Center"/><Borders/><Font ss:FontName="Times New Roman" x:CharSet="134" ss:Size="11" ss:Color="#000000"/><Interior/><NumberFormat/><Protection/></Style><Style ss:ID="s51"><Alignment ss:Horizontal="Left" ss:Vertical="Center"/><Borders><Border ss:Position="Bottom" ss:LineStyle="Continuous" ss:Weight="1"/><Border ss:Position="Top" ss:LineStyle="Continuous" ss:Weight="2"/></Borders><Font ss:FontName="Times New Roman" x:CharSet="134" x:Family="Roman" ss:Size="11" ss:Color="#000000"/><Interior/></Style><Style ss:ID="s52"><Alignment ss:Vertical="Center"/><Borders/><Font ss:FontName="Times New Roman" x:CharSet="134" ss:Size="11" ss:Color="#000000" ss:Italic="1"/><Interior/><NumberFormat/><Protection/></Style><Style ss:ID="s53"><Alignment ss:Horizontal="Left" ss:Vertical="Center"/><Borders/><Font ss:FontName="Times New Roman" x:CharSet="134" ss:Size="11" ss:Color="#000000"/><Interior/><NumberFormat/><Protection/></Style><Style ss:ID="s54"><Alignment ss:Horizontal="Left" ss:Vertical="Center"/><Borders><Border ss:Position="Bottom" ss:LineStyle="Continuous" ss:Weight="2"/></Borders><Font ss:FontName="Times New Roman" x:CharSet="134" x:Family="Roman" ss:Size="11" ss:Color="#000000" ss:Italic="1"/><Interior/></Style><Style ss:ID="s55"><Alignment ss:Horizontal="Left" ss:Vertical="Center"/><Borders><Border ss:Position="Bottom" ss:LineStyle="Continuous" ss:Weight="2"/></Borders><Font ss:FontName="Times New Roman" x:CharSet="134" x:Family="Roman" ss:Size="11" ss:Color="#000000"/><Interior/></Style><Style ss:ID="s56"><Alignment ss:Vertical="Bottom"/><Font ss:FontName="Times New Roman" x:CharSet="134" ss:Size="11" ss:Color="#000000"/><Interior/></Style><Style ss:ID="s57"><Alignment ss:Vertical="Bottom"/><Font ss:FontName="宋体" x:CharSet="134" ss:Size="11" ss:Color="#000000"/><Interior/></Style><Style ss:ID="s58"><Alignment ss:Vertical="Bottom"/><Font ss:FontName="Times New Roman" x:CharSet="134" ss:Size="11" ss:Color="#000000" ss:Italic="1"/><Interior/></Style><Style ss:ID="s59"><Alignment ss:Horizontal="Left" ss:Vertical="Bottom"/><Font ss:FontName="Times New Roman" x:CharSet="134" ss:Size="11" ss:Color="#000000"/><Interior/></Style><Style ss:ID="s60"><Alignment ss:Horizontal="Left" ss:Vertical="Bottom"/><Font ss:FontName="Times New Roman" x:CharSet="134" ss:Size="11" ss:Color="#000000"/><Interior/><NumberFormat ss:Format="0.00E+00"/></Style><Style ss:ID="s61"><Alignment ss:Horizontal="Left" ss:Vertical="Center"/><Borders><Border ss:Position="Bottom" ss:LineStyle="Continuous" ss:Weight="1"/><Border ss:Position="Top" ss:LineStyle="Continuous" ss:Weight="2"/></Borders><Font ss:FontName="Times New Roman" x:CharSet="134" x:Family="Roman" ss:Size="11" ss:Color="#000000" ss:Italic="1"/><Interior/></Style><Style ss:ID="s62"><Alignment ss:Vertical="Center"/><Borders/><Font ss:FontName="Times New Roman" x:CharSet="134" ss:Size="11"/><Interior/><NumberFormat/><Protection/></Style><Style ss:ID="s63"><Alignment ss:Horizontal="Left" ss:Vertical="Bottom"/><Borders><Border ss:Position="Bottom" ss:LineStyle="Continuous" ss:Weight="2"/></Borders><Font ss:FontName="Times New Roman" x:CharSet="134" x:Family="Roman" ss:Size="11" ss:Color="#000000" ss:Italic="1"/><Interior/></Style><Style ss:ID="s64"><Alignment ss:Horizontal="Left" ss:Vertical="Bottom"/><Borders><Border ss:Position="Bottom" ss:LineStyle="Continuous" ss:Weight="2"/></Borders><Font ss:FontName="Times New Roman" x:CharSet="134" x:Family="Roman" ss:Size="11" ss:Color="#000000"/><Interior/></Style><Style ss:ID="s65"><Alignment ss:Horizontal="Left" ss:Vertical="Bottom"/><Borders><Border ss:Position="Bottom" ss:LineStyle="Continuous" ss:Weight="2"/></Borders><Font ss:FontName="Times New Roman" x:CharSet="134" ss:Size="11" ss:Color="#000000"/><Interior/></Style><Style ss:ID="s66"><Alignment ss:Horizontal="Left" ss:Vertical="Center"/><Font ss:FontName="Times New Roman" x:CharSet="134" x:Family="Roman" ss:Size="11" ss:Color="#000000"/><Interior/></Style><Style ss:ID="s67"><Alignment ss:Horizontal="Left" ss:Vertical="Center"/><Font ss:FontName="Times New Roman" x:CharSet="134" x:Family="Roman" ss:Size="11" ss:Color="#000000"/><Interior/><NumberFormat ss:Format="0.00E+00"/></Style><Style ss:ID="s68"><Alignment ss:Horizontal="Left" ss:Vertical="Center"/><Font ss:FontName="Times New Roman" x:CharSet="134" x:Family="Roman" ss:Size="11" ss:Color="#000000"/><Interior/><NumberFormat/></Style><Style ss:ID="s69"><Alignment ss:Horizontal="Left" ss:Vertical="Bottom"/><Font ss:FontName="Times New Roman" x:CharSet="134" x:Family="Roman" ss:Size="11" ss:Color="#000000"/><Interior/></Style><Style ss:ID="s70"><Alignment ss:Horizontal="Left" ss:Vertical="Center"/><Borders><Border ss:Position="Bottom" ss:LineStyle="Continuous" ss:Weight="2"/></Borders><Font ss:FontName="Times New Roman" x:CharSet="134" x:Family="Roman" ss:Size="11" ss:Color="#000000"/><Interior/><NumberFormat/></Style><Style ss:ID="s71"><Alignment ss:Horizontal="Left" ss:Vertical="Center"/><Borders/><Font ss:FontName="Times New Roman" x:CharSet="134" x:Family="Roman" ss:Size="11" ss:Color="#000000"/><Interior/></Style><Style ss:ID="s72"><Alignment ss:Horizontal="Left" ss:Vertical="Center"/><Borders/><Font ss:FontName="Times New Roman" x:CharSet="134" x:Family="Roman" ss:Size="11" ss:Color="#000000"/><Interior/><NumberFormat/></Style><Style ss:ID="s73"><Alignment ss:Horizontal="Left" ss:Vertical="Center"/><Borders/><Font ss:FontName="Times New Roman" x:CharSet="134" x:Family="Roman" ss:Size="11" ss:Color="#000000"/><Interior/><NumberFormat ss:Format="0.00E+00"/></Style><Style ss:ID="s74"><Alignment ss:Vertical="Center"/><Font ss:FontName="Times New Roman" x:CharSet="134" x:Family="Roman" ss:Size="11" ss:Color="#000000"/><Interior/></Style><Style ss:ID="s75"><Alignment ss:Vertical="Center"/><Interior/></Style><Style ss:ID="s76"><Alignment ss:Vertical="Center"/><Borders><Border ss:Position="Bottom" ss:LineStyle="Continuous" ss:Weight="2"/></Borders><Font ss:FontName="Times New Roman" x:CharSet="134" x:Family="Roman" ss:Size="11" ss:Color="#000000"/><Interior/></Style><Style ss:ID="s77"><Alignment ss:Horizontal="Left" ss:Vertical="Center"/><Borders><Border ss:Position="Bottom" ss:LineStyle="Continuous" ss:Weight="1"/><Border ss:Position="Top" ss:LineStyle="Continuous" ss:Weight="2"/></Borders><Font ss:FontName="Times New Roman" x:CharSet="134" x:Family="Roman" ss:Size="12" ss:Color="#000000"/><Interior/></Style><Style ss:ID="s78"><Alignment ss:Vertical="Center"/><Borders><Border ss:Position="Bottom" ss:LineStyle="Continuous" ss:Weight="1"/><Border ss:Position="Top" ss:LineStyle="Continuous" ss:Weight="2"/></Borders><Font ss:FontName="Times New Roman" x:CharSet="134" x:Family="Roman" ss:Size="12" ss:Color="#000000"/><Interior/></Style><Style ss:ID="s79"><Alignment ss:Horizontal="Left" ss:Vertical="Center"/><Font ss:FontName="Times New Roman" x:CharSet="134" x:Family="Roman" ss:Size="12"/><Interior/></Style><Style ss:ID="s80"><Alignment ss:Horizontal="Left" ss:Vertical="Center"/><Borders/><Font ss:FontName="Times New Roman" x:CharSet="134" x:Family="Roman" ss:Size="12"/><Interior/><NumberFormat ss:Format="0.00%"/></Style><Style ss:ID="s81"><Alignment ss:Horizontal="Left" ss:Vertical="Center"/><Borders/><Font ss:FontName="Times New Roman" x:CharSet="134" x:Family="Roman" ss:Size="12"/><Interior/></Style><Style ss:ID="s82"><Alignment ss:Horizontal="Left" ss:Vertical="Center"/><Borders/><Font ss:FontName="宋体" x:CharSet="134" ss:Size="11" ss:Color="#000000"/><Interior/><NumberFormat/><Protection/></Style><Style ss:ID="s83"><Font ss:FontName="NimbusSanL-Regu" x:CharSet="134" ss:Size="12" ss:Color="#000000" ss:Bold="1"/></Style><Style ss:ID="s84"><Alignment ss:Vertical="Center"/><Font ss:FontName="Times New Roman" x:CharSet="134" x:Family="Roman" ss:Size="11"/><Interior/></Style><Style ss:ID="s85"><Alignment ss:Vertical="Center"/><Borders><Border ss:Position="Bottom" ss:LineStyle="Continuous" ss:Weight="2"/></Borders><Font ss:FontName="Times New Roman" x:CharSet="134" x:Family="Roman" ss:Size="11"/><Interior/></Style><Style ss:ID="s86"><Alignment ss:Horizontal="Left" ss:Vertical="Center"/><Borders><Border ss:Position="Bottom" ss:LineStyle="Continuous" ss:Weight="2"/></Borders><Font ss:FontName="Times New Roman" x:CharSet="134" x:Family="Roman" ss:Size="12"/><Interior/></Style><Style ss:ID="s87"><Alignment ss:Horizontal="Left" ss:Vertical="Center"/><Font ss:FontName="Times New Roman" x:CharSet="134" x:Family="Roman" ss:Size="11" ss:Color="#000000"/><Interior/></Style></Styles><Worksheet ss:Name="Table S1"><Table ss:ExpandedColumnCount="20" ss:ExpandedRowCount="80" x:FullColumns="1" x:FullRows="1" ss:DefaultColumnWidth="54" ss:DefaultRowHeight="13.5"><Column ss:Index="1" ss:StyleID="s49" ss:AutoFitWidth="0" ss:Width="83.25"/><Column ss:Index="2" ss:StyleID="s49" ss:AutoFitWidth="0" ss:Width="84"/><Column ss:Index="6" ss:StyleID="s49" ss:AutoFitWidth="0" ss:Width="83.25"/><Column ss:Index="8" ss:StyleID="s49" ss:AutoFitWidth="0" ss:Width="132"/><Row ss:Height="15.75"><Cell ss:StyleID="s74"><Data ss:Type="String">Table S1. Sample metadata for transcriptomic analysis.</Data></Cell><Cell ss:StyleID="s74"/><Cell ss:StyleID="s74"/><Cell ss:StyleID="s74"/><Cell ss:StyleID="s74"/><Cell ss:StyleID="s74"/><Cell ss:StyleID="s74"/><Cell ss:StyleID="s74"/></Row><Row ss:Height="15.75"><Cell ss:StyleID="s77"><Data ss:Type="String">BioSample</Data></Cell><Cell ss:StyleID="s77"><Data ss:Type="String">BioProject</Data></Cell><Cell ss:StyleID="s78"><Data ss:Type="String">Tissue type</Data></Cell><Cell ss:StyleID="s77"><Data ss:Type="String">Age</Data></Cell><Cell ss:StyleID="s77"><Data ss:Type="String">Breed Category</Data></Cell><Cell ss:StyleID="s77"><Data ss:Type="String">Instrument</Data></Cell><Cell ss:StyleID="s77"><Data ss:Type="String">LibraryLayout</Data></Cell><Cell ss:StyleID="s77"><Data ss:Type="String">Group</Data></Cell></Row><Row ss:Height="15.75"><Cell ss:StyleID="s74"><Data ss:Type="String">SRR15886129</Data></Cell><Cell ss:StyleID="s79"><Data ss:Type="String">PRJNA763055</Data></Cell><Cell ss:StyleID="s80"><Data ss:Type="String">Testis</Data></Cell><Cell ss:StyleID="s79"><Data ss:Type="String">12 Months</Data></Cell><Cell ss:StyleID="s79"><Data ss:Type="String">Hu sheep</Data></Cell><Cell ss:StyleID="s79"><Data ss:Type="String">HiSeq X Ten</Data></Cell><Cell ss:StyleID="s81"><Data ss:Type="String">PAIRED</Data></Cell><Cell ss:StyleID="s74"><Data ss:Type="String">Sexually Mature Testis</Data></Cell></Row><Row ss:Height="15.75"><Cell ss:StyleID="s74"><Data ss:Type="String">SRR15886137</Data></Cell><Cell ss:StyleID="s79"><Data ss:Type="String">PRJNA763055</Data></Cell><Cell ss:StyleID="s80"><Data ss:Type="String">Testis</Data></Cell><Cell ss:StyleID="s79"><Data ss:Type="String">12 Months</Data></Cell><Cell ss:StyleID="s79"><Data ss:Type="String">Hu sheep</Data></Cell><Cell ss:StyleID="s79"><Data ss:Type="String">HiSeq X Ten</Data></Cell><Cell ss:StyleID="s81"><Data ss:Type="String">PAIRED</Data></Cell><Cell ss:StyleID="s74"><Data ss:Type="String">Sexually Mature Testis</Data></Cell></Row><Row ss:Height="15.75"><Cell ss:StyleID="s74"><Data ss:Type="String">SRR15886130</Data></Cell><Cell ss:StyleID="s79"><Data ss:Type="String">PRJNA763055</Data></Cell><Cell ss:StyleID="s80"><Data ss:Type="String">Testis</Data></Cell><Cell ss:StyleID="s79"><Data ss:Type="String">6 Months</Data></Cell><Cell ss:StyleID="s79"><Data ss:Type="String">Hu sheep</Data></Cell><Cell ss:StyleID="s79"><Data ss:Type="String">HiSeq X Ten</Data></Cell><Cell ss:StyleID="s81"><Data ss:Type="String">PAIRED</Data></Cell><Cell ss:StyleID="s74"><Data ss:Type="String">Sexually Mature Testis</Data></Cell></Row><Row ss:Height="15.75"><Cell ss:StyleID="s74"><Data ss:Type="String">SRR15886131</Data></Cell><Cell ss:StyleID="s79"><Data ss:Type="String">PRJNA763055</Data></Cell><Cell ss:StyleID="s80"><Data ss:Type="String">Testis</Data></Cell><Cell ss:StyleID="s79"><Data ss:Type="String">6 Months</Data></Cell><Cell ss:StyleID="s79"><Data ss:Type="String">Hu sheep</Data></Cell><Cell ss:StyleID="s79"><Data ss:Type="String">HiSeq X Ten</Data></Cell><Cell ss:StyleID="s81"><Data ss:Type="String">PAIRED</Data></Cell><Cell ss:StyleID="s74"><Data ss:Type="String">Sexually Mature Testis</Data></Cell></Row><Row ss:Height="15.75"><Cell ss:StyleID="s74"><Data ss:Type="String">SRR15886132</Data></Cell><Cell ss:StyleID="s79"><Data ss:Type="String">PRJNA763055</Data></Cell><Cell ss:StyleID="s80"><Data ss:Type="String">Testis</Data></Cell><Cell ss:StyleID="s79"><Data ss:Type="String">6 Months</Data></Cell><Cell ss:StyleID="s79"><Data ss:Type="String">Hu sheep</Data></Cell><Cell ss:StyleID="s79"><Data ss:Type="String">HiSeq X Ten</Data></Cell><Cell ss:StyleID="s81"><Data ss:Type="String">PAIRED</Data></Cell><Cell ss:StyleID="s74"><Data ss:Type="String">Sexually Mature Testis</Data></Cell><Cell ss:Index="15" ss:StyleID="s82"/><Cell ss:StyleID="s82"/><Cell ss:StyleID="s82"/><Cell ss:StyleID="s82"/><Cell ss:StyleID="s82"/><Cell ss:StyleID="s82"/></Row><Row ss:Height="15.75"><Cell ss:StyleID="s74"><Data ss:Type="String">SRR15886133</Data></Cell><Cell ss:StyleID="s79"><Data ss:Type="String">PRJNA763055</Data></Cell><Cell ss:StyleID="s80"><Data ss:Type="String">Testis</Data></Cell><Cell ss:StyleID="s79"><Data ss:Type="String">3 Months</Data></Cell><Cell ss:StyleID="s79"><Data ss:Type="String">Hu sheep</Data></Cell><Cell ss:StyleID="s79"><Data ss:Type="String">HiSeq X Ten</Data></Cell><Cell ss:StyleID="s81"><Data ss:Type="String">PAIRED</Data></Cell><Cell ss:StyleID="s74"><Data ss:Type="String">Pre‑pubertal Testis</Data></Cell><Cell ss:Index="15" ss:StyleID="s82"/><Cell ss:StyleID="s82"/><Cell ss:StyleID="s82"/><Cell ss:StyleID="s82"/><Cell ss:StyleID="s82"/><Cell ss:StyleID="s82"/></Row><Row ss:Height="15.75"><Cell ss:StyleID="s74"><Data ss:Type="String">SRR15886134</Data></Cell><Cell ss:StyleID="s79"><Data ss:Type="String">PRJNA763055</Data></Cell><Cell ss:StyleID="s80"><Data ss:Type="String">Testis</Data></Cell><Cell ss:StyleID="s79"><Data ss:Type="String">3 Months</Data></Cell><Cell ss:StyleID="s79"><Data ss:Type="String">Hu sheep</Data></Cell><Cell ss:StyleID="s79"><Data ss:Type="String">HiSeq X Ten</Data></Cell><Cell ss:StyleID="s81"><Data ss:Type="String">PAIRED</Data></Cell><Cell ss:StyleID="s74"><Data ss:Type="String">Pre‑pubertal Testis</Data></Cell><Cell ss:Index="11" ss:StyleID="s83"/><Cell ss:Index="15" ss:StyleID="s82"/><Cell ss:StyleID="s82"/><Cell ss:StyleID="s82"/><Cell ss:StyleID="s82"/><Cell ss:StyleID="s82"/><Cell ss:StyleID="s82"/></Row><Row ss:Height="15.75"><Cell ss:StyleID="s74"><Data ss:Type="String">SRR15886135</Data></Cell><Cell ss:StyleID="s79"><Data ss:Type="String">PRJNA763055</Data></Cell><Cell ss:StyleID="s80"><Data ss:Type="String">Testis</Data></Cell><Cell ss:StyleID="s79"><Data ss:Type="String">3 Months</Data></Cell><Cell ss:StyleID="s79"><Data ss:Type="String">Hu sheep</Data></Cell><Cell ss:StyleID="s79"><Data ss:Type="String">HiSeq X Ten</Data></Cell><Cell ss:StyleID="s81"><Data ss:Type="String">PAIRED</Data></Cell><Cell ss:StyleID="s74"><Data ss:Type="String">Pre‑pubertal Testis</Data></Cell><Cell ss:Index="15" ss:StyleID="s82"/><Cell ss:StyleID="s82"/><Cell ss:StyleID="s82"/><Cell ss:StyleID="s82"/><Cell ss:StyleID="s82"/><Cell ss:StyleID="s82"/></Row><Row ss:Height="15.75"><Cell ss:StyleID="s74"><Data ss:Type="String">SRR15886136</Data></Cell><Cell ss:StyleID="s79"><Data ss:Type="String">PRJNA763055</Data></Cell><Cell ss:StyleID="s80"><Data ss:Type="String">Testis</Data></Cell><Cell ss:StyleID="s79"><Data ss:Type="String">0 Month</Data></Cell><Cell ss:StyleID="s79"><Data ss:Type="String">Hu sheep</Data></Cell><Cell ss:StyleID="s79"><Data ss:Type="String">HiSeq X Ten</Data></Cell><Cell ss:StyleID="s81"><Data ss:Type="String">PAIRED</Data></Cell><Cell ss:StyleID="s74"><Data ss:Type="String">Pre‑pubertal Testis</Data></Cell><Cell ss:Index="15" ss:StyleID="s82"/><Cell ss:StyleID="s82"/><Cell ss:StyleID="s82"/><Cell ss:StyleID="s82"/><Cell ss:StyleID="s82"/><Cell ss:StyleID="s82"/></Row><Row ss:Height="15.75"><Cell ss:StyleID="s74"><Data ss:Type="String">SRR15886138</Data></Cell><Cell ss:StyleID="s79"><Data ss:Type="String">PRJNA763055</Data></Cell><Cell ss:StyleID="s80"><Data ss:Type="String">Testis</Data></Cell><Cell ss:StyleID="s79"><Data ss:Type="String">0 Month</Data></Cell><Cell ss:StyleID="s79"><Data ss:Type="String">Hu sheep</Data></Cell><Cell ss:StyleID="s79"><Data ss:Type="String">HiSeq X Ten</Data></Cell><Cell ss:StyleID="s81"><Data ss:Type="String">PAIRED</Data></Cell><Cell ss:StyleID="s74"><Data ss:Type="String">Pre‑pubertal Testis</Data></Cell><Cell ss:Index="15" ss:StyleID="s82"/><Cell ss:StyleID="s82"/><Cell ss:StyleID="s82"/><Cell ss:StyleID="s82"/><Cell ss:StyleID="s82"/><Cell ss:StyleID="s82"/></Row><Row ss:Height="15.75"><Cell ss:StyleID="s74"><Data ss:Type="String">SRR15886139</Data></Cell><Cell ss:StyleID="s79"><Data ss:Type="String">PRJNA763055</Data></Cell><Cell ss:StyleID="s80"><Data ss:Type="String">Testis</Data></Cell><Cell ss:StyleID="s79"><Data ss:Type="String">0 Month</Data></Cell><Cell ss:StyleID="s79"><Data ss:Type="String">Hu sheep</Data></Cell><Cell ss:StyleID="s79"><Data ss:Type="String">HiSeq X Ten</Data></Cell><Cell ss:StyleID="s81"><Data ss:Type="String">PAIRED</Data></Cell><Cell ss:StyleID="s74"><Data ss:Type="String">Pre‑pubertal Testis</Data></Cell><Cell ss:Index="15" ss:StyleID="s82"/><Cell ss:StyleID="s82"/><Cell ss:StyleID="s82"/><Cell ss:StyleID="s82"/><Cell ss:StyleID="s82"/><Cell ss:StyleID="s82"/></Row><Row ss:Height="15.75"><Cell ss:StyleID="s74"><Data ss:Type="String">LT1</Data></Cell><Cell ss:StyleID="s84"><Data ss:Type="String">This study</Data></Cell><Cell ss:StyleID="s80"><Data ss:Type="String">Testis</Data></Cell><Cell ss:StyleID="s79"><Data ss:Type="String">6 Months</Data></Cell><Cell ss:StyleID="s79"><Data ss:Type="String">Hu sheep</Data></Cell><Cell ss:StyleID="s79"><Data ss:Type="String">Novaseq6000</Data></Cell><Cell ss:StyleID="s81"><Data ss:Type="String">PAIRED</Data></Cell><Cell ss:StyleID="s66"><Data ss:Type="String">Lagre Weight Testis</Data></Cell><Cell ss:Index="15" ss:StyleID="s82"/><Cell ss:StyleID="s82"/><Cell ss:StyleID="s82"/><Cell ss:StyleID="s82"/><Cell ss:StyleID="s82"/><Cell ss:StyleID="s82"/></Row><Row ss:Height="15.75"><Cell ss:StyleID="s74"><Data ss:Type="String">LT2</Data></Cell><Cell ss:StyleID="s84"><Data ss:Type="String">This study</Data></Cell><Cell ss:StyleID="s80"><Data ss:Type="String">Testis</Data></Cell><Cell ss:StyleID="s79"><Data ss:Type="String">6 Months</Data></Cell><Cell ss:StyleID="s79"><Data ss:Type="String">Hu sheep</Data></Cell><Cell ss:StyleID="s79"><Data ss:Type="String">Novaseq6000</Data></Cell><Cell ss:StyleID="s81"><Data ss:Type="String">PAIRED</Data></Cell><Cell ss:StyleID="s66"><Data ss:Type="String">Lagre Weight Testis</Data></Cell><Cell ss:Index="15" ss:StyleID="s82"/><Cell ss:StyleID="s82"/><Cell ss:StyleID="s82"/><Cell ss:StyleID="s82"/><Cell ss:StyleID="s82"/><Cell ss:StyleID="s82"/></Row><Row ss:Height="15.75"><Cell ss:StyleID="s74"><Data ss:Type="String">LT3</Data></Cell><Cell ss:StyleID="s84"><Data ss:Type="String">This study</Data></Cell><Cell ss:StyleID="s80"><Data ss:Type="String">Testis</Data></Cell><Cell ss:StyleID="s79"><Data ss:Type="String">6 Months</Data></Cell><Cell ss:StyleID="s79"><Data ss:Type="String">Hu sheep</Data></Cell><Cell ss:StyleID="s79"><Data ss:Type="String">Novaseq6000</Data></Cell><Cell ss:StyleID="s81"><Data ss:Type="String">PAIRED</Data></Cell><Cell ss:StyleID="s66"><Data ss:Type="String">Lagre Weight Testis</Data></Cell><Cell ss:Index="15" ss:StyleID="s82"/><Cell ss:StyleID="s82"/><Cell ss:StyleID="s82"/><Cell ss:StyleID="s82"/><Cell ss:StyleID="s82"/><Cell ss:StyleID="s82"/></Row><Row ss:Height="15.75"><Cell ss:StyleID="s74"><Data ss:Type="String">LT4</Data></Cell><Cell ss:StyleID="s84"><Data ss:Type="String">This study</Data></Cell><Cell ss:StyleID="s80"><Data ss:Type="String">Testis</Data></Cell><Cell ss:StyleID="s79"><Data ss:Type="String">6 Months</Data></Cell><Cell ss:StyleID="s79"><Data ss:Type="String">Hu sheep</Data></Cell><Cell ss:StyleID="s79"><Data ss:Type="String">Novaseq6000</Data></Cell><Cell ss:StyleID="s81"><Data ss:Type="String">PAIRED</Data></Cell><Cell ss:StyleID="s66"><Data ss:Type="String">Lagre Weight Testis</Data></Cell></Row><Row ss:Height="15.75"><Cell ss:StyleID="s74"><Data ss:Type="String">LT5</Data></Cell><Cell ss:StyleID="s84"><Data ss:Type="String">This study</Data></Cell><Cell ss:StyleID="s80"><Data ss:Type="String">Testis</Data></Cell><Cell ss:StyleID="s79"><Data ss:Type="String">6 Months</Data></Cell><Cell ss:StyleID="s79"><Data ss:Type="String">Hu sheep</Data></Cell><Cell ss:StyleID="s79"><Data ss:Type="String">Novaseq6000</Data></Cell><Cell ss:StyleID="s81"><Data ss:Type="String">PAIRED</Data></Cell><Cell ss:StyleID="s66"><Data ss:Type="String">Lagre Weight Testis</Data></Cell></Row><Row ss:Height="15.75"><Cell ss:StyleID="s74"><Data ss:Type="String">LT6</Data></Cell><Cell ss:StyleID="s84"><Data ss:Type="String">This study</Data></Cell><Cell ss:StyleID="s80"><Data ss:Type="String">Testis</Data></Cell><Cell ss:StyleID="s79"><Data ss:Type="String">6 Months</Data></Cell><Cell ss:StyleID="s79"><Data ss:Type="String">Hu sheep</Data></Cell><Cell ss:StyleID="s79"><Data ss:Type="String">Novaseq6000</Data></Cell><Cell ss:StyleID="s81"><Data ss:Type="String">PAIRED</Data></Cell><Cell ss:StyleID="s66"><Data ss:Type="String">Lagre Weight Testis</Data></Cell></Row><Row ss:Height="15.75"><Cell ss:StyleID="s74"><Data ss:Type="String">ST1</Data></Cell><Cell ss:StyleID="s84"><Data ss:Type="String">This study</Data></Cell><Cell ss:StyleID="s80"><Data ss:Type="String">Testis</Data></Cell><Cell ss:StyleID="s79"><Data ss:Type="String">6 Months</Data></Cell><Cell ss:StyleID="s79"><Data ss:Type="String">Hu sheep</Data></Cell><Cell ss:StyleID="s79"><Data ss:Type="String">Novaseq6000</Data></Cell><Cell ss:StyleID="s81"><Data ss:Type="String">PAIRED</Data></Cell><Cell ss:StyleID="s66"><Data ss:Type="String">Small Weight Testis</Data></Cell></Row><Row ss:Height="15.75"><Cell ss:StyleID="s74"><Data ss:Type="String">ST2</Data></Cell><Cell ss:StyleID="s84"><Data ss:Type="String">This study</Data></Cell><Cell ss:StyleID="s80"><Data ss:Type="String">Testis</Data></Cell><Cell ss:StyleID="s79"><Data ss:Type="String">6 Months</Data></Cell><Cell ss:StyleID="s79"><Data ss:Type="String">Hu sheep</Data></Cell><Cell ss:StyleID="s79"><Data ss:Type="String">Novaseq6000</Data></Cell><Cell ss:StyleID="s81"><Data ss:Type="String">PAIRED</Data></Cell><Cell ss:StyleID="s66"><Data ss:Type="String">Small Weight Testis</Data></Cell></Row><Row ss:Height="15.75"><Cell ss:StyleID="s74"><Data ss:Type="String">ST3</Data></Cell><Cell ss:StyleID="s84"><Data ss:Type="String">This study</Data></Cell><Cell ss:StyleID="s80"><Data ss:Type="String">Testis</Data></Cell><Cell ss:StyleID="s79"><Data ss:Type="String">6 Months</Data></Cell><Cell ss:StyleID="s79"><Data ss:Type="String">Hu sheep</Data></Cell><Cell ss:StyleID="s79"><Data ss:Type="String">Novaseq6000</Data></Cell><Cell ss:StyleID="s81"><Data ss:Type="String">PAIRED</Data></Cell><Cell ss:StyleID="s66"><Data ss:Type="String">Small Weight Testis</Data></Cell></Row><Row ss:Height="15.75"><Cell ss:StyleID="s74"><Data ss:Type="String">ST4</Data></Cell><Cell ss:StyleID="s84"><Data ss:Type="String">This study</Data></Cell><Cell ss:StyleID="s80"><Data ss:Type="String">Testis</Data></Cell><Cell ss:StyleID="s79"><Data ss:Type="String">6 Months</Data></Cell><Cell ss:StyleID="s79"><Data ss:Type="String">Hu sheep</Data></Cell><Cell ss:StyleID="s79"><Data ss:Type="String">Novaseq6000</Data></Cell><Cell ss:StyleID="s81"><Data ss:Type="String">PAIRED</Data></Cell><Cell ss:StyleID="s66"><Data ss:Type="String">Small Weight Testis</Data></Cell></Row><Row ss:Height="15.75"><Cell ss:StyleID="s74"><Data ss:Type="String">ST5</Data></Cell><Cell ss:StyleID="s84"><Data ss:Type="String">This study</Data></Cell><Cell ss:StyleID="s80"><Data ss:Type="String">Testis</Data></Cell><Cell ss:StyleID="s79"><Data ss:Type="String">6 Months</Data></Cell><Cell ss:StyleID="s79"><Data ss:Type="String">Hu sheep</Data></Cell><Cell ss:StyleID="s79"><Data ss:Type="String">Novaseq6000</Data></Cell><Cell ss:StyleID="s81"><Data ss:Type="String">PAIRED</Data></Cell><Cell ss:StyleID="s66"><Data ss:Type="String">Small Weight Testis</Data></Cell></Row><Row ss:Height="15.75"><Cell ss:StyleID="s74"><Data ss:Type="String">ST6</Data></Cell><Cell ss:StyleID="s84"><Data ss:Type="String">This study</Data></Cell><Cell ss:StyleID="s80"><Data ss:Type="String">Testis</Data></Cell><Cell ss:StyleID="s79"><Data ss:Type="String">6 Months</Data></Cell><Cell ss:StyleID="s79"><Data ss:Type="String">Hu sheep</Data></Cell><Cell ss:StyleID="s79"><Data ss:Type="String">Novaseq6000</Data></Cell><Cell ss:StyleID="s81"><Data ss:Type="String">PAIRED</Data></Cell><Cell ss:StyleID="s66"><Data ss:Type="String">Small Weight Testis</Data></Cell></Row><Row ss:Height="15.75"><Cell ss:StyleID="s74"><Data ss:Type="String">SRR31753649</Data></Cell><Cell ss:StyleID="s84"><Data ss:Type="String">PRJNA1199078</Data></Cell><Cell ss:StyleID="s80"><Data ss:Type="String">Testis</Data></Cell><Cell ss:StyleID="s79"><Data ss:Type="String">6 Months</Data></Cell><Cell ss:StyleID="s79"><Data ss:Type="String">Hu sheep</Data></Cell><Cell ss:StyleID="s79"><Data ss:Type="String">Novaseq6000</Data></Cell><Cell ss:StyleID="s81"><Data ss:Type="String">PAIRED</Data></Cell><Cell ss:StyleID="s66"><Data ss:Type="String">Normal Weight Testis</Data></Cell></Row><Row ss:Height="15.75"><Cell ss:StyleID="s74"><Data ss:Type="String">SRR31753650</Data></Cell><Cell ss:StyleID="s84"><Data ss:Type="String">PRJNA1199078</Data></Cell><Cell ss:StyleID="s80"><Data ss:Type="String">Testis</Data></Cell><Cell ss:StyleID="s79"><Data ss:Type="String">6 Months</Data></Cell><Cell ss:StyleID="s79"><Data ss:Type="String">Hu sheep</Data></Cell><Cell ss:StyleID="s79"><Data ss:Type="String">Novaseq6000</Data></Cell><Cell ss:StyleID="s81"><Data ss:Type="String">PAIRED</Data></Cell><Cell ss:StyleID="s66"><Data ss:Type="String">Normal Weight Testis</Data></Cell></Row><Row ss:Height="15.75"><Cell ss:StyleID="s74"><Data ss:Type="String">SRR31753657</Data></Cell><Cell ss:StyleID="s84"><Data ss:Type="String">PRJNA1199078</Data></Cell><Cell ss:StyleID="s80"><Data ss:Type="String">Testis</Data></Cell><Cell ss:StyleID="s79"><Data ss:Type="String">6 Months</Data></Cell><Cell ss:StyleID="s79"><Data ss:Type="String">Hu sheep</Data></Cell><Cell ss:StyleID="s79"><Data ss:Type="String">Novaseq6000</Data></Cell><Cell ss:StyleID="s81"><Data ss:Type="String">PAIRED</Data></Cell><Cell ss:StyleID="s66"><Data ss:Type="String">Normal Weight Testis</Data></Cell></Row><Row ss:Height="15.75"><Cell ss:StyleID="s74"><Data ss:Type="String">SRR31753658</Data></Cell><Cell ss:StyleID="s84"><Data ss:Type="String">PRJNA1199078</Data></Cell><Cell ss:StyleID="s80"><Data ss:Type="String">Testis</Data></Cell><Cell ss:StyleID="s79"><Data ss:Type="String">6 Months</Data></Cell><Cell ss:StyleID="s79"><Data ss:Type="String">Hu sheep</Data></Cell><Cell ss:StyleID="s79"><Data ss:Type="String">Novaseq6000</Data></Cell><Cell ss:StyleID="s81"><Data ss:Type="String">PAIRED</Data></Cell><Cell ss:StyleID="s66"><Data ss:Type="String">Normal Weight Testis</Data></Cell></Row><Row ss:Height="15.75"><Cell ss:StyleID="s74"><Data ss:Type="String">NT5</Data></Cell><Cell ss:StyleID="s84"><Data ss:Type="String">This study</Data></Cell><Cell ss:StyleID="s80"><Data ss:Type="String">Testis</Data></Cell><Cell ss:StyleID="s79"><Data ss:Type="String">6 Months</Data></Cell><Cell ss:StyleID="s79"><Data ss:Type="String">Hu sheep</Data></Cell><Cell ss:StyleID="s79"><Data ss:Type="String">Novaseq6000</Data></Cell><Cell ss:StyleID="s81"><Data ss:Type="String">PAIRED</Data></Cell><Cell ss:StyleID="s66"><Data ss:Type="String">Normal Weight Testis</Data></Cell></Row><Row ss:Height="15.75"><Cell ss:StyleID="s74"><Data ss:Type="String">SRR31753655</Data></Cell><Cell ss:StyleID="s84"><Data ss:Type="String">PRJNA1199078</Data></Cell><Cell ss:StyleID="s80"><Data ss:Type="String">Testis</Data></Cell><Cell ss:StyleID="s79"><Data ss:Type="String">6 Months</Data></Cell><Cell ss:StyleID="s79"><Data ss:Type="String">Hu sheep</Data></Cell><Cell ss:StyleID="s79"><Data ss:Type="String">Novaseq6000</Data></Cell><Cell ss:StyleID="s81"><Data ss:Type="String">PAIRED</Data></Cell><Cell ss:StyleID="s66"><Data ss:Type="String">Cryptorchidism</Data></Cell></Row><Row ss:Height="15.75"><Cell ss:StyleID="s74"><Data ss:Type="String">SRR31753651</Data></Cell><Cell ss:StyleID="s84"><Data ss:Type="String">PRJNA1199078</Data></Cell><Cell ss:StyleID="s80"><Data ss:Type="String">Testis</Data></Cell><Cell ss:StyleID="s79"><Data ss:Type="String">6 Months</Data></Cell><Cell ss:StyleID="s79"><Data ss:Type="String">Hu sheep</Data></Cell><Cell ss:StyleID="s79"><Data ss:Type="String">Novaseq6000</Data></Cell><Cell ss:StyleID="s81"><Data ss:Type="String">PAIRED</Data></Cell><Cell ss:StyleID="s66"><Data ss:Type="String">Normal Weight Testis</Data></Cell></Row><Row ss:Height="15.75"><Cell ss:StyleID="s74"><Data ss:Type="String">SRR31753656</Data></Cell><Cell ss:StyleID="s84"><Data ss:Type="String">PRJNA1199078</Data></Cell><Cell ss:StyleID="s80"><Data ss:Type="String">Testis</Data></Cell><Cell ss:StyleID="s79"><Data ss:Type="String">6 Months</Data></Cell><Cell ss:StyleID="s79"><Data ss:Type="String">Hu sheep</Data></Cell><Cell ss:StyleID="s79"><Data ss:Type="String">Novaseq6000</Data></Cell><Cell ss:StyleID="s81"><Data ss:Type="String">PAIRED</Data></Cell><Cell ss:StyleID="s66"><Data ss:Type="String">Cryptorchidism</Data></Cell></Row><Row ss:Height="15.75"><Cell ss:StyleID="s74"><Data ss:Type="String">SRR31753652</Data></Cell><Cell ss:StyleID="s84"><Data ss:Type="String">PRJNA1199078</Data></Cell><Cell ss:StyleID="s80"><Data ss:Type="String">Testis</Data></Cell><Cell ss:StyleID="s79"><Data ss:Type="String">6 Months</Data></Cell><Cell ss:StyleID="s79"><Data ss:Type="String">Hu sheep</Data></Cell><Cell ss:StyleID="s79"><Data ss:Type="String">Novaseq6000</Data></Cell><Cell ss:StyleID="s81"><Data ss:Type="String">PAIRED</Data></Cell><Cell ss:StyleID="s66"><Data ss:Type="String">Normal Weight Testis</Data></Cell></Row><Row ss:Height="15.75"><Cell ss:StyleID="s74"><Data ss:Type="String">SRR31753653</Data></Cell><Cell ss:StyleID="s84"><Data ss:Type="String">PRJNA1199078</Data></Cell><Cell ss:StyleID="s80"><Data ss:Type="String">Testis</Data></Cell><Cell ss:StyleID="s79"><Data ss:Type="String">6 Months</Data></Cell><Cell ss:StyleID="s79"><Data ss:Type="String">Hu sheep</Data></Cell><Cell ss:StyleID="s79"><Data ss:Type="String">Novaseq6000</Data></Cell><Cell ss:StyleID="s81"><Data ss:Type="String">PAIRED</Data></Cell><Cell ss:StyleID="s66"><Data ss:Type="String">Cryptorchidism</Data></Cell></Row><Row ss:Height="15.75"><Cell ss:StyleID="s74"><Data ss:Type="String">SRR31753659</Data></Cell><Cell ss:StyleID="s84"><Data ss:Type="String">PRJNA1199078</Data></Cell><Cell ss:StyleID="s80"><Data ss:Type="String">Testis</Data></Cell><Cell ss:StyleID="s79"><Data ss:Type="String">6 Months</Data></Cell><Cell ss:StyleID="s79"><Data ss:Type="String">Hu sheep</Data></Cell><Cell ss:StyleID="s79"><Data ss:Type="String">Novaseq6000</Data></Cell><Cell ss:StyleID="s81"><Data ss:Type="String">PAIRED</Data></Cell><Cell ss:StyleID="s66"><Data ss:Type="String">Normal Weight Testis</Data></Cell></Row><Row ss:Height="15.75"><Cell ss:StyleID="s74"><Data ss:Type="String">SRR31753654</Data></Cell><Cell ss:StyleID="s84"><Data ss:Type="String">PRJNA1199078</Data></Cell><Cell ss:StyleID="s80"><Data ss:Type="String">Testis</Data></Cell><Cell ss:StyleID="s79"><Data ss:Type="String">6 Months</Data></Cell><Cell ss:StyleID="s79"><Data ss:Type="String">Hu sheep</Data></Cell><Cell ss:StyleID="s79"><Data ss:Type="String">Novaseq6000</Data></Cell><Cell ss:StyleID="s81"><Data ss:Type="String">PAIRED</Data></Cell><Cell ss:StyleID="s66"><Data ss:Type="String">Normal Weight Testis</Data></Cell></Row><Row ss:Height="15.75"><Cell ss:StyleID="s74"><Data ss:Type="String">SRR31753660</Data></Cell><Cell ss:StyleID="s84"><Data ss:Type="String">PRJNA1199078</Data></Cell><Cell ss:StyleID="s80"><Data ss:Type="String">Testis</Data></Cell><Cell ss:StyleID="s79"><Data ss:Type="String">6 Months</Data></Cell><Cell ss:StyleID="s79"><Data ss:Type="String">Hu sheep</Data></Cell><Cell ss:StyleID="s79"><Data ss:Type="String">Novaseq6000</Data></Cell><Cell ss:StyleID="s81"><Data ss:Type="String">PAIRED</Data></Cell><Cell ss:StyleID="s66"><Data ss:Type="String">Cryptorchidism</Data></Cell></Row><Row ss:Height="15.75"><Cell ss:StyleID="s74"><Data ss:Type="String">NT10</Data></Cell><Cell ss:StyleID="s84"><Data ss:Type="String">This study</Data></Cell><Cell ss:StyleID="s80"><Data ss:Type="String">Testis</Data></Cell><Cell ss:StyleID="s79"><Data ss:Type="String">6 Months</Data></Cell><Cell ss:StyleID="s79"><Data ss:Type="String">Hu sheep</Data></Cell><Cell ss:StyleID="s79"><Data ss:Type="String">Novaseq6000</Data></Cell><Cell ss:StyleID="s81"><Data ss:Type="String">PAIRED</Data></Cell><Cell ss:StyleID="s66"><Data ss:Type="String">Normal Weight Testis</Data></Cell></Row><Row ss:Height="15.75"><Cell ss:StyleID="s74"><Data ss:Type="String">CT5</Data></Cell><Cell ss:StyleID="s84"><Data ss:Type="String">This study</Data></Cell><Cell ss:StyleID="s80"><Data ss:Type="String">Testis</Data></Cell><Cell ss:StyleID="s79"><Data ss:Type="String">6 Months</Data></Cell><Cell ss:StyleID="s79"><Data ss:Type="String">Hu sheep</Data></Cell><Cell ss:StyleID="s79"><Data ss:Type="String">Novaseq6000</Data></Cell><Cell ss:StyleID="s81"><Data ss:Type="String">PAIRED</Data></Cell><Cell ss:StyleID="s66"><Data ss:Type="String">Cryptorchidism</Data></Cell></Row><Row ss:Height="15.75"><Cell ss:StyleID="s66"><Data ss:Type="String">T01</Data></Cell><Cell ss:StyleID="s84"><Data ss:Type="String">This study</Data></Cell><Cell ss:StyleID="s84"><Data ss:Type="String">Epididymis</Data></Cell><Cell ss:StyleID="s79"><Data ss:Type="String">6 Months</Data></Cell><Cell ss:StyleID="s79"><Data ss:Type="String">Hu sheep</Data></Cell><Cell ss:StyleID="s79"><Data ss:Type="String">Novaseq6000</Data></Cell><Cell ss:StyleID="s81"><Data ss:Type="String">PAIRED</Data></Cell><Cell ss:StyleID="s66"><Data ss:Type="String">Large Weight Epididymis</Data></Cell></Row><Row ss:Height="15.75"><Cell ss:StyleID="s66"><Data ss:Type="String">T02</Data></Cell><Cell ss:StyleID="s84"><Data ss:Type="String">This study</Data></Cell><Cell ss:StyleID="s84"><Data ss:Type="String">Epididymis</Data></Cell><Cell ss:StyleID="s79"><Data ss:Type="String">6 Months</Data></Cell><Cell ss:StyleID="s79"><Data ss:Type="String">Hu sheep</Data></Cell><Cell ss:StyleID="s79"><Data ss:Type="String">Novaseq6000</Data></Cell><Cell ss:StyleID="s81"><Data ss:Type="String">PAIRED</Data></Cell><Cell ss:StyleID="s66"><Data ss:Type="String">Large Weight Epididymis</Data></Cell></Row><Row ss:Height="15.75"><Cell ss:StyleID="s66"><Data ss:Type="String">T03</Data></Cell><Cell ss:StyleID="s84"><Data ss:Type="String">This study</Data></Cell><Cell ss:StyleID="s84"><Data ss:Type="String">Epididymis</Data></Cell><Cell ss:StyleID="s79"><Data ss:Type="String">6 Months</Data></Cell><Cell ss:StyleID="s79"><Data ss:Type="String">Hu sheep</Data></Cell><Cell ss:StyleID="s79"><Data ss:Type="String">Novaseq6000</Data></Cell><Cell ss:StyleID="s81"><Data ss:Type="String">PAIRED</Data></Cell><Cell ss:StyleID="s66"><Data ss:Type="String">Large Weight Epididymis</Data></Cell></Row><Row ss:Height="15.75"><Cell ss:StyleID="s66"><Data ss:Type="String">T04</Data></Cell><Cell ss:StyleID="s84"><Data ss:Type="String">This study</Data></Cell><Cell ss:StyleID="s84"><Data ss:Type="String">Epididymis</Data></Cell><Cell ss:StyleID="s79"><Data ss:Type="String">6 Months</Data></Cell><Cell ss:StyleID="s79"><Data ss:Type="String">Hu sheep</Data></Cell><Cell ss:StyleID="s79"><Data ss:Type="String">Novaseq6000</Data></Cell><Cell ss:StyleID="s81"><Data ss:Type="String">PAIRED</Data></Cell><Cell ss:StyleID="s66"><Data ss:Type="String">Large Weight Epididymis</Data></Cell></Row><Row ss:Height="15.75"><Cell ss:StyleID="s66"><Data ss:Type="String">T05</Data></Cell><Cell ss:StyleID="s84"><Data ss:Type="String">This study</Data></Cell><Cell ss:StyleID="s84"><Data ss:Type="String">Epididymis</Data></Cell><Cell ss:StyleID="s79"><Data ss:Type="String">6 Months</Data></Cell><Cell ss:StyleID="s79"><Data ss:Type="String">Hu sheep</Data></Cell><Cell ss:StyleID="s79"><Data ss:Type="String">Novaseq6000</Data></Cell><Cell ss:StyleID="s81"><Data ss:Type="String">PAIRED</Data></Cell><Cell ss:StyleID="s66"><Data ss:Type="String">Large Weight Epididymis</Data></Cell></Row><Row ss:Height="15.75"><Cell ss:StyleID="s66"><Data ss:Type="String">T06</Data></Cell><Cell ss:StyleID="s84"><Data ss:Type="String">This study</Data></Cell><Cell ss:StyleID="s84"><Data ss:Type="String">Epididymis</Data></Cell><Cell ss:StyleID="s79"><Data ss:Type="String">6 Months</Data></Cell><Cell ss:StyleID="s79"><Data ss:Type="String">Hu sheep</Data></Cell><Cell ss:StyleID="s79"><Data ss:Type="String">Novaseq6000</Data></Cell><Cell ss:StyleID="s81"><Data ss:Type="String">PAIRED</Data></Cell><Cell ss:StyleID="s66"><Data ss:Type="String">Large Weight Epididymis</Data></Cell></Row><Row ss:Height="15.75"><Cell ss:StyleID="s66"><Data ss:Type="String">T07</Data></Cell><Cell ss:StyleID="s84"><Data ss:Type="String">This study</Data></Cell><Cell ss:StyleID="s84"><Data ss:Type="String">Epididymis</Data></Cell><Cell ss:StyleID="s79"><Data ss:Type="String">6 Months</Data></Cell><Cell ss:StyleID="s79"><Data ss:Type="String">Hu sheep</Data></Cell><Cell ss:StyleID="s79"><Data ss:Type="String">Novaseq6000</Data></Cell><Cell ss:StyleID="s81"><Data ss:Type="String">PAIRED</Data></Cell><Cell ss:StyleID="s66"><Data ss:Type="String">Large Weight Epididymis</Data></Cell></Row><Row ss:Height="15.75"><Cell ss:StyleID="s66"><Data ss:Type="String">T08</Data></Cell><Cell ss:StyleID="s84"><Data ss:Type="String">This study</Data></Cell><Cell ss:StyleID="s84"><Data ss:Type="String">Epididymis</Data></Cell><Cell ss:StyleID="s79"><Data ss:Type="String">6 Months</Data></Cell><Cell ss:StyleID="s79"><Data ss:Type="String">Hu sheep</Data></Cell><Cell ss:StyleID="s79"><Data ss:Type="String">Novaseq6000</Data></Cell><Cell ss:StyleID="s81"><Data ss:Type="String">PAIRED</Data></Cell><Cell ss:StyleID="s66"><Data ss:Type="String">Large Weight Epididymis</Data></Cell></Row><Row ss:Height="15.75"><Cell ss:StyleID="s66"><Data ss:Type="String">T09</Data></Cell><Cell ss:StyleID="s84"><Data ss:Type="String">This study</Data></Cell><Cell ss:StyleID="s84"><Data ss:Type="String">Epididymis</Data></Cell><Cell ss:StyleID="s79"><Data ss:Type="String">6 Months</Data></Cell><Cell ss:StyleID="s79"><Data ss:Type="String">Hu sheep</Data></Cell><Cell ss:StyleID="s79"><Data ss:Type="String">Novaseq6000</Data></Cell><Cell ss:StyleID="s81"><Data ss:Type="String">PAIRED</Data></Cell><Cell ss:StyleID="s66"><Data ss:Type="String">Large Weight Epididymis</Data></Cell></Row><Row ss:Height="15.75"><Cell ss:StyleID="s66"><Data ss:Type="String">T10</Data></Cell><Cell ss:StyleID="s84"><Data ss:Type="String">This study</Data></Cell><Cell ss:StyleID="s84"><Data ss:Type="String">Epididymis</Data></Cell><Cell ss:StyleID="s79"><Data ss:Type="String">6 Months</Data></Cell><Cell ss:StyleID="s79"><Data ss:Type="String">Hu sheep</Data></Cell><Cell ss:StyleID="s79"><Data ss:Type="String">Novaseq6000</Data></Cell><Cell ss:StyleID="s81"><Data ss:Type="String">PAIRED</Data></Cell><Cell ss:StyleID="s66"><Data ss:Type="String">Large Weight Epididymis</Data></Cell></Row><Row ss:Height="15.75"><Cell ss:StyleID="s66"><Data ss:Type="String">T11</Data></Cell><Cell ss:StyleID="s84"><Data ss:Type="String">This study</Data></Cell><Cell ss:StyleID="s84"><Data ss:Type="String">Epididymis</Data></Cell><Cell ss:StyleID="s79"><Data ss:Type="String">6 Months</Data></Cell><Cell ss:StyleID="s79"><Data ss:Type="String">Hu sheep</Data></Cell><Cell ss:StyleID="s79"><Data ss:Type="String">Novaseq6000</Data></Cell><Cell ss:StyleID="s81"><Data ss:Type="String">PAIRED</Data></Cell><Cell ss:StyleID="s66"><Data ss:Type="String">Large Weight Epididymis</Data></Cell></Row><Row ss:Height="15.75"><Cell ss:StyleID="s66"><Data ss:Type="String">T12</Data></Cell><Cell ss:StyleID="s84"><Data ss:Type="String">This study</Data></Cell><Cell ss:StyleID="s84"><Data ss:Type="String">Epididymis</Data></Cell><Cell ss:StyleID="s79"><Data ss:Type="String">6 Months</Data></Cell><Cell ss:StyleID="s79"><Data ss:Type="String">Hu sheep</Data></Cell><Cell ss:StyleID="s79"><Data ss:Type="String">Novaseq6000</Data></Cell><Cell ss:StyleID="s81"><Data ss:Type="String">PAIRED</Data></Cell><Cell ss:StyleID="s66"><Data ss:Type="String">Large Weight Epididymis</Data></Cell></Row><Row ss:Height="15.75"><Cell ss:StyleID="s66"><Data ss:Type="String">T13</Data></Cell><Cell ss:StyleID="s84"><Data ss:Type="String">This study</Data></Cell><Cell ss:StyleID="s84"><Data ss:Type="String">Epididymis</Data></Cell><Cell ss:StyleID="s79"><Data ss:Type="String">6 Months</Data></Cell><Cell ss:StyleID="s79"><Data ss:Type="String">Hu sheep</Data></Cell><Cell ss:StyleID="s79"><Data ss:Type="String">Novaseq6000</Data></Cell><Cell ss:StyleID="s81"><Data ss:Type="String">PAIRED</Data></Cell><Cell ss:StyleID="s66"><Data ss:Type="String">Large Weight Epididymis</Data></Cell></Row><Row ss:Height="15.75"><Cell ss:StyleID="s66"><Data ss:Type="String">T14</Data></Cell><Cell ss:StyleID="s84"><Data ss:Type="String">This study</Data></Cell><Cell ss:StyleID="s84"><Data ss:Type="String">Epididymis</Data></Cell><Cell ss:StyleID="s79"><Data ss:Type="String">6 Months</Data></Cell><Cell ss:StyleID="s79"><Data ss:Type="String">Hu sheep</Data></Cell><Cell ss:StyleID="s79"><Data ss:Type="String">Novaseq6000</Data></Cell><Cell ss:StyleID="s81"><Data ss:Type="String">PAIRED</Data></Cell><Cell ss:StyleID="s66"><Data ss:Type="String">Large Weight Epididymis</Data></Cell></Row><Row ss:Height="15.75"><Cell ss:StyleID="s66"><Data ss:Type="String">T15</Data></Cell><Cell ss:StyleID="s84"><Data ss:Type="String">This study</Data></Cell><Cell ss:StyleID="s84"><Data ss:Type="String">Epididymis</Data></Cell><Cell ss:StyleID="s79"><Data ss:Type="String">6 Months</Data></Cell><Cell ss:StyleID="s79"><Data ss:Type="String">Hu sheep</Data></Cell><Cell ss:StyleID="s79"><Data ss:Type="String">Novaseq6000</Data></Cell><Cell ss:StyleID="s81"><Data ss:Type="String">PAIRED</Data></Cell><Cell ss:StyleID="s66"><Data ss:Type="String">Large Weight Epididymis</Data></Cell></Row><Row ss:Height="15.75"><Cell ss:StyleID="s66"><Data ss:Type="String">T16</Data></Cell><Cell ss:StyleID="s84"><Data ss:Type="String">This study</Data></Cell><Cell ss:StyleID="s84"><Data ss:Type="String">Epididymis</Data></Cell><Cell ss:StyleID="s79"><Data ss:Type="String">6 Months</Data></Cell><Cell ss:StyleID="s79"><Data ss:Type="String">Hu sheep</Data></Cell><Cell ss:StyleID="s79"><Data ss:Type="String">Novaseq6000</Data></Cell><Cell ss:StyleID="s81"><Data ss:Type="String">PAIRED</Data></Cell><Cell ss:StyleID="s66"><Data ss:Type="String">Large Weight Epididymis</Data></Cell></Row><Row ss:Height="15.75"><Cell ss:StyleID="s66"><Data ss:Type="String">T17</Data></Cell><Cell ss:StyleID="s84"><Data ss:Type="String">This study</Data></Cell><Cell ss:StyleID="s84"><Data ss:Type="String">Epididymis</Data></Cell><Cell ss:StyleID="s79"><Data ss:Type="String">6 Months</Data></Cell><Cell ss:StyleID="s79"><Data ss:Type="String">Hu sheep</Data></Cell><Cell ss:StyleID="s79"><Data ss:Type="String">Novaseq6000</Data></Cell><Cell ss:StyleID="s81"><Data ss:Type="String">PAIRED</Data></Cell><Cell ss:StyleID="s66"><Data ss:Type="String">Large Weight Epididymis</Data></Cell></Row><Row ss:Height="15.75"><Cell ss:StyleID="s66"><Data ss:Type="String">T18</Data></Cell><Cell ss:StyleID="s84"><Data ss:Type="String">This study</Data></Cell><Cell ss:StyleID="s84"><Data ss:Type="String">Epididymis</Data></Cell><Cell ss:StyleID="s79"><Data ss:Type="String">6 Months</Data></Cell><Cell ss:StyleID="s79"><Data ss:Type="String">Hu sheep</Data></Cell><Cell ss:StyleID="s79"><Data ss:Type="String">Novaseq6000</Data></Cell><Cell ss:StyleID="s81"><Data ss:Type="String">PAIRED</Data></Cell><Cell ss:StyleID="s66"><Data ss:Type="String">Large Weight Epididymis</Data></Cell></Row><Row ss:Height="15.75"><Cell ss:StyleID="s66"><Data ss:Type="String">T19</Data></Cell><Cell ss:StyleID="s84"><Data ss:Type="String">This study</Data></Cell><Cell ss:StyleID="s84"><Data ss:Type="String">Epididymis</Data></Cell><Cell ss:StyleID="s79"><Data ss:Type="String">6 Months</Data></Cell><Cell ss:StyleID="s79"><Data ss:Type="String">Hu sheep</Data></Cell><Cell ss:StyleID="s79"><Data ss:Type="String">Novaseq6000</Data></Cell><Cell ss:StyleID="s81"><Data ss:Type="String">PAIRED</Data></Cell><Cell ss:StyleID="s66"><Data ss:Type="String">Large Weight Epididymis</Data></Cell></Row><Row ss:Height="15.75"><Cell ss:StyleID="s66"><Data ss:Type="String">T20</Data></Cell><Cell ss:StyleID="s84"><Data ss:Type="String">This study</Data></Cell><Cell ss:StyleID="s84"><Data ss:Type="String">Epididymis</Data></Cell><Cell ss:StyleID="s79"><Data ss:Type="String">6 Months</Data></Cell><Cell ss:StyleID="s79"><Data ss:Type="String">Hu sheep</Data></Cell><Cell ss:StyleID="s79"><Data ss:Type="String">Novaseq6000</Data></Cell><Cell ss:StyleID="s81"><Data ss:Type="String">PAIRED</Data></Cell><Cell ss:StyleID="s66"><Data ss:Type="String">Large Weight Epididymis</Data></Cell></Row><Row ss:Height="15.75"><Cell ss:StyleID="s66"><Data ss:Type="String">T21</Data></Cell><Cell ss:StyleID="s84"><Data ss:Type="String">This study</Data></Cell><Cell ss:StyleID="s84"><Data ss:Type="String">Epididymis</Data></Cell><Cell ss:StyleID="s79"><Data ss:Type="String">6 Months</Data></Cell><Cell ss:StyleID="s79"><Data ss:Type="String">Hu sheep</Data></Cell><Cell ss:StyleID="s79"><Data ss:Type="String">Novaseq6000</Data></Cell><Cell ss:StyleID="s81"><Data ss:Type="String">PAIRED</Data></Cell><Cell ss:StyleID="s66"><Data ss:Type="String">Small Weight Epididymis</Data></Cell></Row><Row ss:Height="15.75"><Cell ss:StyleID="s66"><Data ss:Type="String">T22</Data></Cell><Cell ss:StyleID="s84"><Data ss:Type="String">This study</Data></Cell><Cell ss:StyleID="s84"><Data ss:Type="String">Epididymis</Data></Cell><Cell ss:StyleID="s79"><Data ss:Type="String">6 Months</Data></Cell><Cell ss:StyleID="s79"><Data ss:Type="String">Hu sheep</Data></Cell><Cell ss:StyleID="s79"><Data ss:Type="String">Novaseq6000</Data></Cell><Cell ss:StyleID="s81"><Data ss:Type="String">PAIRED</Data></Cell><Cell ss:StyleID="s66"><Data ss:Type="String">Small Weight Epididymis</Data></Cell></Row><Row ss:Height="15.75"><Cell ss:StyleID="s66"><Data ss:Type="String">T23</Data></Cell><Cell ss:StyleID="s84"><Data ss:Type="String">This study</Data></Cell><Cell ss:StyleID="s84"><Data ss:Type="String">Epididymis</Data></Cell><Cell ss:StyleID="s79"><Data ss:Type="String">6 Months</Data></Cell><Cell ss:StyleID="s79"><Data ss:Type="String">Hu sheep</Data></Cell><Cell ss:StyleID="s79"><Data ss:Type="String">Novaseq6000</Data></Cell><Cell ss:StyleID="s81"><Data ss:Type="String">PAIRED</Data></Cell><Cell ss:StyleID="s66"><Data ss:Type="String">Small Weight Epididymis</Data></Cell></Row><Row ss:Height="15.75"><Cell ss:StyleID="s66"><Data ss:Type="String">T24</Data></Cell><Cell ss:StyleID="s84"><Data ss:Type="String">This study</Data></Cell><Cell ss:StyleID="s84"><Data ss:Type="String">Epididymis</Data></Cell><Cell ss:StyleID="s79"><Data ss:Type="String">6 Months</Data></Cell><Cell ss:StyleID="s79"><Data ss:Type="String">Hu sheep</Data></Cell><Cell ss:StyleID="s79"><Data ss:Type="String">Novaseq6000</Data></Cell><Cell ss:StyleID="s81"><Data ss:Type="String">PAIRED</Data></Cell><Cell ss:StyleID="s66"><Data ss:Type="String">Small Weight Epididymis</Data></Cell></Row><Row ss:Height="15.75"><Cell ss:StyleID="s66"><Data ss:Type="String">T25</Data></Cell><Cell ss:StyleID="s84"><Data ss:Type="String">This study</Data></Cell><Cell ss:StyleID="s84"><Data ss:Type="String">Epididymis</Data></Cell><Cell ss:StyleID="s79"><Data ss:Type="String">6 Months</Data></Cell><Cell ss:StyleID="s79"><Data ss:Type="String">Hu sheep</Data></Cell><Cell ss:StyleID="s79"><Data ss:Type="String">Novaseq6000</Data></Cell><Cell ss:StyleID="s81"><Data ss:Type="String">PAIRED</Data></Cell><Cell ss:StyleID="s66"><Data ss:Type="String">Small Weight Epididymis</Data></Cell></Row><Row ss:Height="15.75"><Cell ss:StyleID="s66"><Data ss:Type="String">T26</Data></Cell><Cell ss:StyleID="s84"><Data ss:Type="String">This study</Data></Cell><Cell ss:StyleID="s84"><Data ss:Type="String">Epididymis</Data></Cell><Cell ss:StyleID="s79"><Data ss:Type="String">6 Months</Data></Cell><Cell ss:StyleID="s79"><Data ss:Type="String">Hu sheep</Data></Cell><Cell ss:StyleID="s79"><Data ss:Type="String">Novaseq6000</Data></Cell><Cell ss:StyleID="s81"><Data ss:Type="String">PAIRED</Data></Cell><Cell ss:StyleID="s66"><Data ss:Type="String">Small Weight Epididymis</Data></Cell></Row><Row ss:Height="15.75"><Cell ss:StyleID="s66"><Data ss:Type="String">T27</Data></Cell><Cell ss:StyleID="s84"><Data ss:Type="String">This study</Data></Cell><Cell ss:StyleID="s84"><Data ss:Type="String">Epididymis</Data></Cell><Cell ss:StyleID="s79"><Data ss:Type="String">6 Months</Data></Cell><Cell ss:StyleID="s79"><Data ss:Type="String">Hu sheep</Data></Cell><Cell ss:StyleID="s79"><Data ss:Type="String">Novaseq6000</Data></Cell><Cell ss:StyleID="s81"><Data ss:Type="String">PAIRED</Data></Cell><Cell ss:StyleID="s66"><Data ss:Type="String">Small Weight Epididymis</Data></Cell></Row><Row ss:Height="15.75"><Cell ss:StyleID="s66"><Data ss:Type="String">T28</Data></Cell><Cell ss:StyleID="s84"><Data ss:Type="String">This study</Data></Cell><Cell ss:StyleID="s84"><Data ss:Type="String">Epididymis</Data></Cell><Cell ss:StyleID="s79"><Data ss:Type="String">6 Months</Data></Cell><Cell ss:StyleID="s79"><Data ss:Type="String">Hu sheep</Data></Cell><Cell ss:StyleID="s79"><Data ss:Type="String">Novaseq6000</Data></Cell><Cell ss:StyleID="s81"><Data ss:Type="String">PAIRED</Data></Cell><Cell ss:StyleID="s66"><Data ss:Type="String">Small Weight Epididymis</Data></Cell></Row><Row ss:Height="15.75"><Cell ss:StyleID="s66"><Data ss:Type="String">T29</Data></Cell><Cell ss:StyleID="s84"><Data ss:Type="String">This study</Data></Cell><Cell ss:StyleID="s84"><Data ss:Type="String">Epididymis</Data></Cell><Cell ss:StyleID="s79"><Data ss:Type="String">6 Months</Data></Cell><Cell ss:StyleID="s79"><Data ss:Type="String">Hu sheep</Data></Cell><Cell ss:StyleID="s79"><Data ss:Type="String">Novaseq6000</Data></Cell><Cell ss:StyleID="s81"><Data ss:Type="String">PAIRED</Data></Cell><Cell ss:StyleID="s66"><Data ss:Type="String">Small Weight Epididymis</Data></Cell></Row><Row ss:Height="15.75"><Cell ss:StyleID="s66"><Data ss:Type="String">T30</Data></Cell><Cell ss:StyleID="s84"><Data ss:Type="String">This study</Data></Cell><Cell ss:StyleID="s84"><Data ss:Type="String">Epididymis</Data></Cell><Cell ss:StyleID="s79"><Data ss:Type="String">6 Months</Data></Cell><Cell ss:StyleID="s79"><Data ss:Type="String">Hu sheep</Data></Cell><Cell ss:StyleID="s79"><Data ss:Type="String">Novaseq6000</Data></Cell><Cell ss:StyleID="s81"><Data ss:Type="String">PAIRED</Data></Cell><Cell ss:StyleID="s66"><Data ss:Type="String">Small Weight Epididymis</Data></Cell></Row><Row ss:Height="15.75"><Cell ss:StyleID="s66"><Data ss:Type="String">T31</Data></Cell><Cell ss:StyleID="s84"><Data ss:Type="String">This study</Data></Cell><Cell ss:StyleID="s84"><Data ss:Type="String">Epididymis</Data></Cell><Cell ss:StyleID="s79"><Data ss:Type="String">6 Months</Data></Cell><Cell ss:StyleID="s79"><Data ss:Type="String">Hu sheep</Data></Cell><Cell ss:StyleID="s79"><Data ss:Type="String">Novaseq6000</Data></Cell><Cell ss:StyleID="s81"><Data ss:Type="String">PAIRED</Data></Cell><Cell ss:StyleID="s66"><Data ss:Type="String">Small Weight Epididymis</Data></Cell></Row><Row ss:Height="15.75"><Cell ss:StyleID="s66"><Data ss:Type="String">T32</Data></Cell><Cell ss:StyleID="s84"><Data ss:Type="String">This study</Data></Cell><Cell ss:StyleID="s84"><Data ss:Type="String">Epididymis</Data></Cell><Cell ss:StyleID="s79"><Data ss:Type="String">6 Months</Data></Cell><Cell ss:StyleID="s79"><Data ss:Type="String">Hu sheep</Data></Cell><Cell ss:StyleID="s79"><Data ss:Type="String">Novaseq6000</Data></Cell><Cell ss:StyleID="s81"><Data ss:Type="String">PAIRED</Data></Cell><Cell ss:StyleID="s66"><Data ss:Type="String">Small Weight Epididymis</Data></Cell></Row><Row ss:Height="15.75"><Cell ss:StyleID="s66"><Data ss:Type="String">T33</Data></Cell><Cell ss:StyleID="s84"><Data ss:Type="String">This study</Data></Cell><Cell ss:StyleID="s84"><Data ss:Type="String">Epididymis</Data></Cell><Cell ss:StyleID="s79"><Data ss:Type="String">6 Months</Data></Cell><Cell ss:StyleID="s79"><Data ss:Type="String">Hu sheep</Data></Cell><Cell ss:StyleID="s79"><Data ss:Type="String">Novaseq6000</Data></Cell><Cell ss:StyleID="s81"><Data ss:Type="String">PAIRED</Data></Cell><Cell ss:StyleID="s66"><Data ss:Type="String">Small Weight Epididymis</Data></Cell></Row><Row ss:Height="15.75"><Cell ss:StyleID="s66"><Data ss:Type="String">T34</Data></Cell><Cell ss:StyleID="s84"><Data ss:Type="String">This study</Data></Cell><Cell ss:StyleID="s84"><Data ss:Type="String">Epididymis</Data></Cell><Cell ss:StyleID="s79"><Data ss:Type="String">6 Months</Data></Cell><Cell ss:StyleID="s79"><Data ss:Type="String">Hu sheep</Data></Cell><Cell ss:StyleID="s79"><Data ss:Type="String">Novaseq6000</Data></Cell><Cell ss:StyleID="s81"><Data ss:Type="String">PAIRED</Data></Cell><Cell ss:StyleID="s66"><Data ss:Type="String">Small Weight Epididymis</Data></Cell></Row><Row ss:Height="15.75"><Cell ss:StyleID="s66"><Data ss:Type="String">T35</Data></Cell><Cell ss:StyleID="s84"><Data ss:Type="String">This study</Data></Cell><Cell ss:StyleID="s84"><Data ss:Type="String">Epididymis</Data></Cell><Cell ss:StyleID="s79"><Data ss:Type="String">6 Months</Data></Cell><Cell ss:StyleID="s79"><Data ss:Type="String">Hu sheep</Data></Cell><Cell ss:StyleID="s79"><Data ss:Type="String">Novaseq6000</Data></Cell><Cell ss:StyleID="s81"><Data ss:Type="String">PAIRED</Data></Cell><Cell ss:StyleID="s66"><Data ss:Type="String">Small Weight Epididymis</Data></Cell></Row><Row ss:Height="15.75"><Cell ss:StyleID="s66"><Data ss:Type="String">T36</Data></Cell><Cell ss:StyleID="s84"><Data ss:Type="String">This study</Data></Cell><Cell ss:StyleID="s84"><Data ss:Type="String">Epididymis</Data></Cell><Cell ss:StyleID="s79"><Data ss:Type="String">6 Months</Data></Cell><Cell ss:StyleID="s79"><Data ss:Type="String">Hu sheep</Data></Cell><Cell ss:StyleID="s79"><Data ss:Type="String">Novaseq6000</Data></Cell><Cell ss:StyleID="s81"><Data ss:Type="String">PAIRED</Data></Cell><Cell ss:StyleID="s66"><Data ss:Type="String">Small Weight Epididymis</Data></Cell></Row><Row ss:Height="15.75"><Cell ss:StyleID="s66"><Data ss:Type="String">T37</Data></Cell><Cell ss:StyleID="s84"><Data ss:Type="String">This study</Data></Cell><Cell ss:StyleID="s84"><Data ss:Type="String">Epididymis</Data></Cell><Cell ss:StyleID="s79"><Data ss:Type="String">6 Months</Data></Cell><Cell ss:StyleID="s79"><Data ss:Type="String">Hu sheep</Data></Cell><Cell ss:StyleID="s79"><Data ss:Type="String">Novaseq6000</Data></Cell><Cell ss:StyleID="s81"><Data ss:Type="String">PAIRED</Data></Cell><Cell ss:StyleID="s66"><Data ss:Type="String">Small Weight Epididymis</Data></Cell></Row><Row ss:Height="15.75"><Cell ss:StyleID="s66"><Data ss:Type="String">T38</Data></Cell><Cell ss:StyleID="s84"><Data ss:Type="String">This study</Data></Cell><Cell ss:StyleID="s84"><Data ss:Type="String">Epididymis</Data></Cell><Cell ss:StyleID="s79"><Data ss:Type="String">6 Months</Data></Cell><Cell ss:StyleID="s79"><Data ss:Type="String">Hu sheep</Data></Cell><Cell ss:StyleID="s79"><Data ss:Type="String">Novaseq6000</Data></Cell><Cell ss:StyleID="s81"><Data ss:Type="String">PAIRED</Data></Cell><Cell ss:StyleID="s66"><Data ss:Type="String">Small Weight Epididymis</Data></Cell></Row><Row ss:Height="15.75"><Cell ss:StyleID="s66"><Data ss:Type="String">T39</Data></Cell><Cell ss:StyleID="s84"><Data ss:Type="String">This study</Data></Cell><Cell ss:StyleID="s84"><Data ss:Type="String">Epididymis</Data></Cell><Cell ss:StyleID="s79"><Data ss:Type="String">6 Months</Data></Cell><Cell ss:StyleID="s79"><Data ss:Type="String">Hu sheep</Data></Cell><Cell ss:StyleID="s79"><Data ss:Type="String">Novaseq6000</Data></Cell><Cell ss:StyleID="s81"><Data ss:Type="String">PAIRED</Data></Cell><Cell ss:StyleID="s66"><Data ss:Type="String">Small Weight Epididymis</Data></Cell></Row><Row ss:Height="16.5"><Cell ss:StyleID="s55"><Data ss:Type="String">T40</Data></Cell><Cell ss:StyleID="s85"><Data ss:Type="String">This study</Data></Cell><Cell ss:StyleID="s85"><Data ss:Type="String">Epididymis</Data></Cell><Cell ss:StyleID="s86"><Data ss:Type="String">6 Months</Data></Cell><Cell ss:StyleID="s86"><Data ss:Type="String">Hu sheep</Data></Cell><Cell ss:StyleID="s86"><Data ss:Type="String">Novaseq6000</Data></Cell><Cell ss:StyleID="s86"><Data ss:Type="String">PAIRED</Data></Cell><Cell ss:StyleID="s55"><Data ss:Type="String">Small Weight Epididymis</Data></Cell></Row></Table><WorksheetOptions xmlns="urn:schemas-microsoft-com:office:excel"><PageSetup><Header/><Footer/></PageSetup><Print><ValidPrinterInfo/><PaperSizeIndex>9</PaperSizeIndex><HorizontalResolution>600</HorizontalResolution><VerticalResolution>600</VerticalResolution></Print><TopRowVisible>0</TopRowVisible><LeftColumnVisible>0</LeftColumnVisible><PageBreakZoom>100</PageBreakZoom><Panes><Pane><Number>3</Number><ActiveRow>11</ActiveRow><ActiveCol>5</ActiveCol><RangeSelection>R12C6</RangeSelection></Pane></Panes><ProtectObjects>False</ProtectObjects><ProtectScenarios>False</ProtectScenarios></WorksheetOptions></Worksheet><Worksheet ss:Name="Table S2"><Table ss:ExpandedColumnCount="12" ss:ExpandedRowCount="80" x:FullColumns="1" x:FullRows="1" ss:DefaultColumnWidth="54" ss:DefaultRowHeight="13.5"><Column ss:Index="2" ss:StyleID="s49" ss:Width="56.25"/><Column ss:StyleID="s49" ss:Width="54.75" ss:Span="1"/><Column ss:Index="5" ss:StyleID="s49" ss:Width="56.25"/><Column ss:StyleID="s49" ss:Width="54.75" ss:Span="1"/><Column ss:Index="8" ss:StyleID="s49" ss:Width="56.25"/><Column ss:StyleID="s49" ss:Width="54.75" ss:Span="3"/><Row ss:Height="15.75"><Cell ss:StyleID="s74"><Data ss:Type="String">Table S2. Summary of RNA-seq read mapping statistics for all samples.</Data></Cell><Cell ss:StyleID="s74"/><Cell ss:StyleID="s74"/><Cell ss:StyleID="s74"/><Cell ss:StyleID="s74"/><Cell ss:StyleID="s74"/><Cell ss:StyleID="s74"/><Cell ss:StyleID="s74"/><Cell ss:StyleID="s74"/><Cell ss:StyleID="s74"/><Cell ss:StyleID="s74"/><Cell ss:StyleID="s74"/></Row><Row ss:Height="15"><Cell ss:StyleID="s51"><Data ss:Type="String">Sample ID</Data></Cell><Cell ss:StyleID="s51"><Data ss:Type="String">Input reads pairs</Data></Cell><Cell ss:StyleID="s51"><Data ss:Type="String">Discarded read pairs</Data></Cell><Cell ss:StyleID="s51"><Data ss:Type="String">Discard rate(%)</Data></Cell><Cell ss:StyleID="s51"><Data ss:Type="String">Total mapped read pairs</Data></Cell><Cell ss:StyleID="s51"><Data ss:Type="String">Unmapped read pairs</Data></Cell><Cell ss:StyleID="s51"><Data ss:Type="String">Unmapped rate (%)</Data></Cell><Cell ss:StyleID="s51"><Data ss:Type="String">Uniquely mapped read pairs</Data></Cell><Cell ss:StyleID="s51"><Data ss:Type="String">Uniquely mapped rate (%)</Data></Cell><Cell ss:StyleID="s51"><Data ss:Type="String">Multi-mapped read pairs</Data></Cell><Cell ss:StyleID="s51"><Data ss:Type="String">Multi-mapped rate (%)</Data></Cell><Cell ss:StyleID="s51"><Data ss:Type="String">Overall mapping rate (%)</Data></Cell></Row><Row ss:Height="15"><Cell ss:StyleID="s66"><Data ss:Type="String">LT1</Data></Cell><Cell ss:StyleID="s66"><Data ss:Type="Number">145031034</Data></Cell><Cell ss:StyleID="s66"><Data ss:Type="Number">23340</Data></Cell><Cell ss:StyleID="s66"><Data ss:Type="Number">0.02</Data></Cell><Cell ss:StyleID="s66"><Data ss:Type="Number">144165252</Data></Cell><Cell ss:StyleID="s66"><Data ss:Type="Number">16555067</Data></Cell><Cell ss:StyleID="s66"><Data ss:Type="Number">11.48</Data></Cell><Cell ss:StyleID="s66"><Data ss:Type="Number">122972029</Data></Cell><Cell ss:StyleID="s66"><Data ss:Type="Number">85.3</Data></Cell><Cell ss:StyleID="s66"><Data ss:Type="Number">4638156</Data></Cell><Cell ss:StyleID="s66"><Data ss:Type="Number">3.22</Data></Cell><Cell ss:StyleID="s66"><Data ss:Type="Number">94.54</Data></Cell></Row><Row ss:Height="15"><Cell ss:StyleID="s66"><Data ss:Type="String">LT2</Data></Cell><Cell ss:StyleID="s66"><Data ss:Type="Number">102819285</Data></Cell><Cell ss:StyleID="s66"><Data ss:Type="Number">19034</Data></Cell><Cell ss:StyleID="s66"><Data ss:Type="Number">0.02</Data></Cell><Cell ss:StyleID="s66"><Data ss:Type="Number">102194979</Data></Cell><Cell ss:StyleID="s66"><Data ss:Type="Number">11313977</Data></Cell><Cell ss:StyleID="s66"><Data ss:Type="Number">11.07</Data></Cell><Cell ss:StyleID="s66"><Data ss:Type="Number">87769667</Data></Cell><Cell ss:StyleID="s66"><Data ss:Type="Number">85.88</Data></Cell><Cell ss:StyleID="s66"><Data ss:Type="Number">3111335</Data></Cell><Cell ss:StyleID="s66"><Data ss:Type="Number">3.04</Data></Cell><Cell ss:StyleID="s66"><Data ss:Type="Number">94.76</Data></Cell></Row><Row ss:Height="15"><Cell ss:StyleID="s66"><Data ss:Type="String">LT3</Data></Cell><Cell ss:StyleID="s66"><Data ss:Type="Number">35107950</Data></Cell><Cell ss:StyleID="s66"><Data ss:Type="Number">5859</Data></Cell><Cell ss:StyleID="s66"><Data ss:Type="Number">0.02</Data></Cell><Cell ss:StyleID="s66"><Data ss:Type="Number">34901966</Data></Cell><Cell ss:StyleID="s66"><Data ss:Type="Number">3091124</Data></Cell><Cell ss:StyleID="s66"><Data ss:Type="Number">8.86</Data></Cell><Cell ss:StyleID="s66"><Data ss:Type="Number">30775901</Data></Cell><Cell ss:StyleID="s66"><Data ss:Type="Number">88.18</Data></Cell><Cell ss:StyleID="s66"><Data ss:Type="Number">1034941</Data></Cell><Cell ss:StyleID="s66"><Data ss:Type="Number">2.97</Data></Cell><Cell ss:StyleID="s66"><Data ss:Type="Number">96.03</Data></Cell></Row><Row ss:Height="15"><Cell ss:StyleID="s66"><Data ss:Type="String">LT4</Data></Cell><Cell ss:StyleID="s66"><Data ss:Type="Number">34748696</Data></Cell><Cell ss:StyleID="s66"><Data ss:Type="Number">4752</Data></Cell><Cell ss:StyleID="s66"><Data ss:Type="Number">0.01</Data></Cell><Cell ss:StyleID="s66"><Data ss:Type="Number">34550728</Data></Cell><Cell ss:StyleID="s66"><Data ss:Type="Number">2709336</Data></Cell><Cell ss:StyleID="s66"><Data ss:Type="Number">7.84</Data></Cell><Cell ss:StyleID="s66"><Data ss:Type="Number">30822605</Data></Cell><Cell ss:StyleID="s66"><Data ss:Type="Number">89.21</Data></Cell><Cell ss:StyleID="s66"><Data ss:Type="Number">1018787</Data></Cell><Cell ss:StyleID="s66"><Data ss:Type="Number">2.95</Data></Cell><Cell ss:StyleID="s66"><Data ss:Type="Number">96.62</Data></Cell></Row><Row ss:Height="15"><Cell ss:StyleID="s66"><Data ss:Type="String">LT5</Data></Cell><Cell ss:StyleID="s66"><Data ss:Type="Number">35752213</Data></Cell><Cell ss:StyleID="s66"><Data ss:Type="Number">5735</Data></Cell><Cell ss:StyleID="s66"><Data ss:Type="Number">0.02</Data></Cell><Cell ss:StyleID="s66"><Data ss:Type="Number">35550912</Data></Cell><Cell ss:StyleID="s66"><Data ss:Type="Number">3190173</Data></Cell><Cell ss:StyleID="s66"><Data ss:Type="Number">8.97</Data></Cell><Cell ss:StyleID="s66"><Data ss:Type="Number">31283202</Data></Cell><Cell ss:StyleID="s66"><Data ss:Type="Number">88</Data></Cell><Cell ss:StyleID="s66"><Data ss:Type="Number">1077537</Data></Cell><Cell ss:StyleID="s66"><Data ss:Type="Number">3.03</Data></Cell><Cell ss:StyleID="s66"><Data ss:Type="Number">95.83</Data></Cell></Row><Row ss:Height="15"><Cell ss:StyleID="s66"><Data ss:Type="String">LT6</Data></Cell><Cell ss:StyleID="s66"><Data ss:Type="Number">36757048</Data></Cell><Cell ss:StyleID="s66"><Data ss:Type="Number">5880</Data></Cell><Cell ss:StyleID="s66"><Data ss:Type="Number">0.02</Data></Cell><Cell ss:StyleID="s66"><Data ss:Type="Number">36560406</Data></Cell><Cell ss:StyleID="s66"><Data ss:Type="Number">2983998</Data></Cell><Cell ss:StyleID="s66"><Data ss:Type="Number">8.16</Data></Cell><Cell ss:StyleID="s66"><Data ss:Type="Number">32488524</Data></Cell><Cell ss:StyleID="s66"><Data ss:Type="Number">88.86</Data></Cell><Cell ss:StyleID="s66"><Data ss:Type="Number">1087884</Data></Cell><Cell ss:StyleID="s66"><Data ss:Type="Number">2.98</Data></Cell><Cell ss:StyleID="s66"><Data ss:Type="Number">96.15</Data></Cell></Row><Row ss:Height="15"><Cell ss:StyleID="s66"><Data ss:Type="String">ST1</Data></Cell><Cell ss:StyleID="s66"><Data ss:Type="Number">38690080</Data></Cell><Cell ss:StyleID="s66"><Data ss:Type="Number">4095</Data></Cell><Cell ss:StyleID="s66"><Data ss:Type="Number">0.01</Data></Cell><Cell ss:StyleID="s66"><Data ss:Type="Number">38519726</Data></Cell><Cell ss:StyleID="s66"><Data ss:Type="Number">3654278</Data></Cell><Cell ss:StyleID="s66"><Data ss:Type="Number">9.49</Data></Cell><Cell ss:StyleID="s66"><Data ss:Type="Number">33352248</Data></Cell><Cell ss:StyleID="s66"><Data ss:Type="Number">86.58</Data></Cell><Cell ss:StyleID="s66"><Data ss:Type="Number">1513200</Data></Cell><Cell ss:StyleID="s66"><Data ss:Type="Number">3.93</Data></Cell><Cell ss:StyleID="s66"><Data ss:Type="Number">94.87</Data></Cell></Row><Row ss:Height="15"><Cell ss:StyleID="s66"><Data ss:Type="String">ST2</Data></Cell><Cell ss:StyleID="s66"><Data ss:Type="Number">33726402</Data></Cell><Cell ss:StyleID="s66"><Data ss:Type="Number">5422</Data></Cell><Cell ss:StyleID="s66"><Data ss:Type="Number">0.02</Data></Cell><Cell ss:StyleID="s66"><Data ss:Type="Number">33532198</Data></Cell><Cell ss:StyleID="s66"><Data ss:Type="Number">3191983</Data></Cell><Cell ss:StyleID="s66"><Data ss:Type="Number">9.52</Data></Cell><Cell ss:StyleID="s66"><Data ss:Type="Number">29217057</Data></Cell><Cell ss:StyleID="s66"><Data ss:Type="Number">87.13</Data></Cell><Cell ss:StyleID="s66"><Data ss:Type="Number">1123158</Data></Cell><Cell ss:StyleID="s66"><Data ss:Type="Number">3.35</Data></Cell><Cell ss:StyleID="s66"><Data ss:Type="Number">95.74</Data></Cell></Row><Row ss:Height="15"><Cell ss:StyleID="s66"><Data ss:Type="String">ST3</Data></Cell><Cell ss:StyleID="s66"><Data ss:Type="Number">30487464</Data></Cell><Cell ss:StyleID="s66"><Data ss:Type="Number">5962</Data></Cell><Cell ss:StyleID="s66"><Data ss:Type="Number">0.02</Data></Cell><Cell ss:StyleID="s66"><Data ss:Type="Number">30299882</Data></Cell><Cell ss:StyleID="s66"><Data ss:Type="Number">2618375</Data></Cell><Cell ss:StyleID="s66"><Data ss:Type="Number">8.64</Data></Cell><Cell ss:StyleID="s66"><Data ss:Type="Number">26746044</Data></Cell><Cell ss:StyleID="s66"><Data ss:Type="Number">88.27</Data></Cell><Cell ss:StyleID="s66"><Data ss:Type="Number">935463</Data></Cell><Cell ss:StyleID="s66"><Data ss:Type="Number">3.09</Data></Cell><Cell ss:StyleID="s66"><Data ss:Type="Number">96.42</Data></Cell></Row><Row ss:Height="15"><Cell ss:StyleID="s66"><Data ss:Type="String">ST4</Data></Cell><Cell ss:StyleID="s66"><Data ss:Type="Number">33538750</Data></Cell><Cell ss:StyleID="s66"><Data ss:Type="Number">6004</Data></Cell><Cell ss:StyleID="s66"><Data ss:Type="Number">0.02</Data></Cell><Cell ss:StyleID="s66"><Data ss:Type="Number">33346794</Data></Cell><Cell ss:StyleID="s66"><Data ss:Type="Number">2454372</Data></Cell><Cell ss:StyleID="s66"><Data ss:Type="Number">7.36</Data></Cell><Cell ss:StyleID="s66"><Data ss:Type="Number">29715213</Data></Cell><Cell ss:StyleID="s66"><Data ss:Type="Number">89.11</Data></Cell><Cell ss:StyleID="s66"><Data ss:Type="Number">1177209</Data></Cell><Cell ss:StyleID="s66"><Data ss:Type="Number">3.53</Data></Cell><Cell ss:StyleID="s66"><Data ss:Type="Number">96.55</Data></Cell></Row><Row ss:Height="15"><Cell ss:StyleID="s66"><Data ss:Type="String">ST5</Data></Cell><Cell ss:StyleID="s66"><Data ss:Type="Number">27392876</Data></Cell><Cell ss:StyleID="s66"><Data ss:Type="Number">5194</Data></Cell><Cell ss:StyleID="s66"><Data ss:Type="Number">0.02</Data></Cell><Cell ss:StyleID="s66"><Data ss:Type="Number">27211027</Data></Cell><Cell ss:StyleID="s66"><Data ss:Type="Number">2662502</Data></Cell><Cell ss:StyleID="s66"><Data ss:Type="Number">9.78</Data></Cell><Cell ss:StyleID="s66"><Data ss:Type="Number">23654915</Data></Cell><Cell ss:StyleID="s66"><Data ss:Type="Number">86.93</Data></Cell><Cell ss:StyleID="s66"><Data ss:Type="Number">893610</Data></Cell><Cell ss:StyleID="s66"><Data ss:Type="Number">3.28</Data></Cell><Cell ss:StyleID="s66"><Data ss:Type="Number">96.16</Data></Cell></Row><Row ss:Height="15"><Cell ss:StyleID="s66"><Data ss:Type="String">ST6</Data></Cell><Cell ss:StyleID="s66"><Data ss:Type="Number">29581762</Data></Cell><Cell ss:StyleID="s66"><Data ss:Type="Number">5716</Data></Cell><Cell ss:StyleID="s66"><Data ss:Type="Number">0.02</Data></Cell><Cell ss:StyleID="s66"><Data ss:Type="Number">29377218</Data></Cell><Cell ss:StyleID="s66"><Data ss:Type="Number">2422444</Data></Cell><Cell ss:StyleID="s66"><Data ss:Type="Number">8.25</Data></Cell><Cell ss:StyleID="s66"><Data ss:Type="Number">25967093</Data></Cell><Cell ss:StyleID="s66"><Data ss:Type="Number">88.39</Data></Cell><Cell ss:StyleID="s66"><Data ss:Type="Number">987681</Data></Cell><Cell ss:StyleID="s66"><Data ss:Type="Number">3.36</Data></Cell><Cell ss:StyleID="s66"><Data ss:Type="Number">96.65</Data></Cell></Row><Row ss:Height="15"><Cell ss:StyleID="s66"><Data ss:Type="String">T01</Data></Cell><Cell ss:StyleID="s66"><Data ss:Type="Number">21819076</Data></Cell><Cell ss:StyleID="s66"><Data ss:Type="Number">176550</Data></Cell><Cell ss:StyleID="s66"><Data ss:Type="Number">0.81</Data></Cell><Cell ss:StyleID="s66"><Data ss:Type="Number">20606454</Data></Cell><Cell ss:StyleID="s66"><Data ss:Type="Number">1667872</Data></Cell><Cell ss:StyleID="s66"><Data ss:Type="Number">8.09</Data></Cell><Cell ss:StyleID="s66"><Data ss:Type="Number">17957182</Data></Cell><Cell ss:StyleID="s66"><Data ss:Type="Number">87.14</Data></Cell><Cell ss:StyleID="s66"><Data ss:Type="Number">981400</Data></Cell><Cell ss:StyleID="s66"><Data ss:Type="Number">4.76</Data></Cell><Cell ss:StyleID="s66"><Data ss:Type="Number">94.89</Data></Cell></Row><Row ss:Height="15"><Cell ss:StyleID="s66"><Data ss:Type="String">T02</Data></Cell><Cell ss:StyleID="s66"><Data ss:Type="Number">24023925</Data></Cell><Cell ss:StyleID="s66"><Data ss:Type="Number">178283</Data></Cell><Cell ss:StyleID="s66"><Data ss:Type="Number">0.74</Data></Cell><Cell ss:StyleID="s66"><Data ss:Type="Number">22694262</Data></Cell><Cell ss:StyleID="s66"><Data ss:Type="Number">1526601</Data></Cell><Cell ss:StyleID="s66"><Data ss:Type="Number">6.73</Data></Cell><Cell ss:StyleID="s66"><Data ss:Type="Number">20122407</Data></Cell><Cell ss:StyleID="s66"><Data ss:Type="Number">88.67</Data></Cell><Cell ss:StyleID="s66"><Data ss:Type="Number">1045254</Data></Cell><Cell ss:StyleID="s66"><Data ss:Type="Number">4.61</Data></Cell><Cell ss:StyleID="s66"><Data ss:Type="Number">96.09</Data></Cell></Row><Row ss:Height="15"><Cell ss:StyleID="s66"><Data ss:Type="String">T03</Data></Cell><Cell ss:StyleID="s66"><Data ss:Type="Number">22175622</Data></Cell><Cell ss:StyleID="s66"><Data ss:Type="Number">183065</Data></Cell><Cell ss:StyleID="s66"><Data ss:Type="Number">0.83</Data></Cell><Cell ss:StyleID="s66"><Data ss:Type="Number">20934544</Data></Cell><Cell ss:StyleID="s66"><Data ss:Type="Number">1335355</Data></Cell><Cell ss:StyleID="s66"><Data ss:Type="Number">6.38</Data></Cell><Cell ss:StyleID="s66"><Data ss:Type="Number">18697401</Data></Cell><Cell ss:StyleID="s66"><Data ss:Type="Number">89.31</Data></Cell><Cell ss:StyleID="s66"><Data ss:Type="Number">901788</Data></Cell><Cell ss:StyleID="s66"><Data ss:Type="Number">4.31</Data></Cell><Cell ss:StyleID="s66"><Data ss:Type="Number">96.19</Data></Cell></Row><Row ss:Height="15"><Cell ss:StyleID="s66"><Data ss:Type="String">T04</Data></Cell><Cell ss:StyleID="s66"><Data ss:Type="Number">25615101</Data></Cell><Cell ss:StyleID="s66"><Data ss:Type="Number">180082</Data></Cell><Cell ss:StyleID="s66"><Data ss:Type="Number">0.7</Data></Cell><Cell ss:StyleID="s66"><Data ss:Type="Number">24487524</Data></Cell><Cell ss:StyleID="s66"><Data ss:Type="Number">1438585</Data></Cell><Cell ss:StyleID="s66"><Data ss:Type="Number">5.87</Data></Cell><Cell ss:StyleID="s66"><Data ss:Type="Number">22003131</Data></Cell><Cell ss:StyleID="s66"><Data ss:Type="Number">89.85</Data></Cell><Cell ss:StyleID="s66"><Data ss:Type="Number">1045808</Data></Cell><Cell ss:StyleID="s66"><Data ss:Type="Number">4.27</Data></Cell><Cell ss:StyleID="s66"><Data ss:Type="Number">96.42</Data></Cell></Row><Row ss:Height="15"><Cell ss:StyleID="s66"><Data ss:Type="String">T05</Data></Cell><Cell ss:StyleID="s66"><Data ss:Type="Number">26985538</Data></Cell><Cell ss:StyleID="s66"><Data ss:Type="Number">164150</Data></Cell><Cell ss:StyleID="s66"><Data ss:Type="Number">0.61</Data></Cell><Cell ss:StyleID="s66"><Data ss:Type="Number">25902287</Data></Cell><Cell ss:StyleID="s66"><Data ss:Type="Number">1281440</Data></Cell><Cell ss:StyleID="s66"><Data ss:Type="Number">4.95</Data></Cell><Cell ss:StyleID="s66"><Data ss:Type="Number">23593666</Data></Cell><Cell ss:StyleID="s66"><Data ss:Type="Number">91.09</Data></Cell><Cell ss:StyleID="s66"><Data ss:Type="Number">1027181</Data></Cell><Cell ss:StyleID="s66"><Data ss:Type="Number">3.97</Data></Cell><Cell ss:StyleID="s66"><Data ss:Type="Number">97.01</Data></Cell></Row><Row ss:Height="15"><Cell ss:StyleID="s66"><Data ss:Type="String">T06</Data></Cell><Cell ss:StyleID="s66"><Data ss:Type="Number">23256119</Data></Cell><Cell ss:StyleID="s66"><Data ss:Type="Number">187392</Data></Cell><Cell ss:StyleID="s66"><Data ss:Type="Number">0.81</Data></Cell><Cell ss:StyleID="s66"><Data ss:Type="Number">21966131</Data></Cell><Cell ss:StyleID="s66"><Data ss:Type="Number">1364128</Data></Cell><Cell ss:StyleID="s66"><Data ss:Type="Number">6.21</Data></Cell><Cell ss:StyleID="s66"><Data ss:Type="Number">19707615</Data></Cell><Cell ss:StyleID="s66"><Data ss:Type="Number">89.72</Data></Cell><Cell ss:StyleID="s66"><Data ss:Type="Number">894388</Data></Cell><Cell ss:StyleID="s66"><Data ss:Type="Number">4.07</Data></Cell><Cell ss:StyleID="s66"><Data ss:Type="Number">96.25</Data></Cell></Row><Row ss:Height="15"><Cell ss:StyleID="s66"><Data ss:Type="String">T07</Data></Cell><Cell ss:StyleID="s66"><Data ss:Type="Number">22953808</Data></Cell><Cell ss:StyleID="s66"><Data ss:Type="Number">169147</Data></Cell><Cell ss:StyleID="s66"><Data ss:Type="Number">0.74</Data></Cell><Cell ss:StyleID="s66"><Data ss:Type="Number">21738902</Data></Cell><Cell ss:StyleID="s66"><Data ss:Type="Number">1348636</Data></Cell><Cell ss:StyleID="s66"><Data ss:Type="Number">6.2</Data></Cell><Cell ss:StyleID="s66"><Data ss:Type="Number">19456080</Data></Cell><Cell ss:StyleID="s66"><Data ss:Type="Number">89.5</Data></Cell><Cell ss:StyleID="s66"><Data ss:Type="Number">934186</Data></Cell><Cell ss:StyleID="s66"><Data ss:Type="Number">4.3</Data></Cell><Cell ss:StyleID="s66"><Data ss:Type="Number">96.3</Data></Cell></Row><Row ss:Height="15"><Cell ss:StyleID="s66"><Data ss:Type="String">T08</Data></Cell><Cell ss:StyleID="s66"><Data ss:Type="Number">23126766</Data></Cell><Cell ss:StyleID="s66"><Data ss:Type="Number">180830</Data></Cell><Cell ss:StyleID="s66"><Data ss:Type="Number">0.78</Data></Cell><Cell ss:StyleID="s66"><Data ss:Type="Number">21849803</Data></Cell><Cell ss:StyleID="s66"><Data ss:Type="Number">1865550</Data></Cell><Cell ss:StyleID="s66"><Data ss:Type="Number">8.54</Data></Cell><Cell ss:StyleID="s66"><Data ss:Type="Number">19032497</Data></Cell><Cell ss:StyleID="s66"><Data ss:Type="Number">87.11</Data></Cell><Cell ss:StyleID="s66"><Data ss:Type="Number">951756</Data></Cell><Cell ss:StyleID="s66"><Data ss:Type="Number">4.36</Data></Cell><Cell ss:StyleID="s66"><Data ss:Type="Number">94.25</Data></Cell></Row><Row ss:Height="15"><Cell ss:StyleID="s66"><Data ss:Type="String">T09</Data></Cell><Cell ss:StyleID="s66"><Data ss:Type="Number">21659215</Data></Cell><Cell ss:StyleID="s66"><Data ss:Type="Number">165038</Data></Cell><Cell ss:StyleID="s66"><Data ss:Type="Number">0.76</Data></Cell><Cell ss:StyleID="s66"><Data ss:Type="Number">20390568</Data></Cell><Cell ss:StyleID="s66"><Data ss:Type="Number">1425432</Data></Cell><Cell ss:StyleID="s66"><Data ss:Type="Number">6.99</Data></Cell><Cell ss:StyleID="s66"><Data ss:Type="Number">18001530</Data></Cell><Cell ss:StyleID="s66"><Data ss:Type="Number">88.28</Data></Cell><Cell ss:StyleID="s66"><Data ss:Type="Number">963606</Data></Cell><Cell ss:StyleID="s66"><Data ss:Type="Number">4.73</Data></Cell><Cell ss:StyleID="s66"><Data ss:Type="Number">95.81</Data></Cell></Row><Row ss:Height="15"><Cell ss:StyleID="s66"><Data ss:Type="String">T10</Data></Cell><Cell ss:StyleID="s66"><Data ss:Type="Number">26710142</Data></Cell><Cell ss:StyleID="s66"><Data ss:Type="Number">149999</Data></Cell><Cell ss:StyleID="s66"><Data ss:Type="Number">0.56</Data></Cell><Cell ss:StyleID="s66"><Data ss:Type="Number">25696167</Data></Cell><Cell ss:StyleID="s66"><Data ss:Type="Number">1610353</Data></Cell><Cell ss:StyleID="s66"><Data ss:Type="Number">6.27</Data></Cell><Cell ss:StyleID="s66"><Data ss:Type="Number">22905748</Data></Cell><Cell ss:StyleID="s66"><Data ss:Type="Number">89.14</Data></Cell><Cell ss:StyleID="s66"><Data ss:Type="Number">1180066</Data></Cell><Cell ss:StyleID="s66"><Data ss:Type="Number">4.59</Data></Cell><Cell ss:StyleID="s66"><Data ss:Type="Number">96.17</Data></Cell></Row><Row ss:Height="15"><Cell ss:StyleID="s66"><Data ss:Type="String">T11</Data></Cell><Cell ss:StyleID="s66"><Data ss:Type="Number">23224881</Data></Cell><Cell ss:StyleID="s66"><Data ss:Type="Number">168908</Data></Cell><Cell ss:StyleID="s66"><Data ss:Type="Number">0.73</Data></Cell><Cell ss:StyleID="s66"><Data ss:Type="Number">21928158</Data></Cell><Cell ss:StyleID="s66"><Data ss:Type="Number">1463743</Data></Cell><Cell ss:StyleID="s66"><Data ss:Type="Number">6.68</Data></Cell><Cell ss:StyleID="s66"><Data ss:Type="Number">19515169</Data></Cell><Cell ss:StyleID="s66"><Data ss:Type="Number">89</Data></Cell><Cell ss:StyleID="s66"><Data ss:Type="Number">949246</Data></Cell><Cell ss:StyleID="s66"><Data ss:Type="Number">4.33</Data></Cell><Cell ss:StyleID="s66"><Data ss:Type="Number">95.93</Data></Cell></Row><Row ss:Height="15"><Cell ss:StyleID="s66"><Data ss:Type="String">T12</Data></Cell><Cell ss:StyleID="s66"><Data ss:Type="Number">22654393</Data></Cell><Cell ss:StyleID="s66"><Data ss:Type="Number">182277</Data></Cell><Cell ss:StyleID="s66"><Data ss:Type="Number">0.8</Data></Cell><Cell ss:StyleID="s66"><Data ss:Type="Number">21454389</Data></Cell><Cell ss:StyleID="s66"><Data ss:Type="Number">1032094</Data></Cell><Cell ss:StyleID="s66"><Data ss:Type="Number">4.81</Data></Cell><Cell ss:StyleID="s66"><Data ss:Type="Number">19583659</Data></Cell><Cell ss:StyleID="s66"><Data ss:Type="Number">91.28</Data></Cell><Cell ss:StyleID="s66"><Data ss:Type="Number">838636</Data></Cell><Cell ss:StyleID="s66"><Data ss:Type="Number">3.91</Data></Cell><Cell ss:StyleID="s66"><Data ss:Type="Number">97.73</Data></Cell></Row><Row ss:Height="15"><Cell ss:StyleID="s66"><Data ss:Type="String">T13</Data></Cell><Cell ss:StyleID="s66"><Data ss:Type="Number">22399075</Data></Cell><Cell ss:StyleID="s66"><Data ss:Type="Number">191842</Data></Cell><Cell ss:StyleID="s66"><Data ss:Type="Number">0.86</Data></Cell><Cell ss:StyleID="s66"><Data ss:Type="Number">21138943</Data></Cell><Cell ss:StyleID="s66"><Data ss:Type="Number">1039374</Data></Cell><Cell ss:StyleID="s66"><Data ss:Type="Number">4.92</Data></Cell><Cell ss:StyleID="s66"><Data ss:Type="Number">19321291</Data></Cell><Cell ss:StyleID="s66"><Data ss:Type="Number">91.4</Data></Cell><Cell ss:StyleID="s66"><Data ss:Type="Number">778278</Data></Cell><Cell ss:StyleID="s66"><Data ss:Type="Number">3.68</Data></Cell><Cell ss:StyleID="s66"><Data ss:Type="Number">97.62</Data></Cell></Row><Row ss:Height="15"><Cell ss:StyleID="s66"><Data ss:Type="String">T14</Data></Cell><Cell ss:StyleID="s66"><Data ss:Type="Number">23779053</Data></Cell><Cell ss:StyleID="s66"><Data ss:Type="Number">196620</Data></Cell><Cell ss:StyleID="s66"><Data ss:Type="Number">0.83</Data></Cell><Cell ss:StyleID="s66"><Data ss:Type="Number">22472341</Data></Cell><Cell ss:StyleID="s66"><Data ss:Type="Number">1631632</Data></Cell><Cell ss:StyleID="s66"><Data ss:Type="Number">7.26</Data></Cell><Cell ss:StyleID="s66"><Data ss:Type="Number">19803488</Data></Cell><Cell ss:StyleID="s66"><Data ss:Type="Number">88.12</Data></Cell><Cell ss:StyleID="s66"><Data ss:Type="Number">1037221</Data></Cell><Cell ss:StyleID="s66"><Data ss:Type="Number">4.62</Data></Cell><Cell ss:StyleID="s66"><Data ss:Type="Number">95.52</Data></Cell></Row><Row ss:Height="15"><Cell ss:StyleID="s66"><Data ss:Type="String">T15</Data></Cell><Cell ss:StyleID="s66"><Data ss:Type="Number">22772040</Data></Cell><Cell ss:StyleID="s66"><Data ss:Type="Number">168694</Data></Cell><Cell ss:StyleID="s66"><Data ss:Type="Number">0.74</Data></Cell><Cell ss:StyleID="s66"><Data ss:Type="Number">21592992</Data></Cell><Cell ss:StyleID="s66"><Data ss:Type="Number">1113968</Data></Cell><Cell ss:StyleID="s66"><Data ss:Type="Number">5.16</Data></Cell><Cell ss:StyleID="s66"><Data ss:Type="Number">19653263</Data></Cell><Cell ss:StyleID="s66"><Data ss:Type="Number">91.02</Data></Cell><Cell ss:StyleID="s66"><Data ss:Type="Number">825761</Data></Cell><Cell ss:StyleID="s66"><Data ss:Type="Number">3.82</Data></Cell><Cell ss:StyleID="s66"><Data ss:Type="Number">97.58</Data></Cell></Row><Row ss:Height="15"><Cell ss:StyleID="s66"><Data ss:Type="String">T16</Data></Cell><Cell ss:StyleID="s66"><Data ss:Type="Number">23418139</Data></Cell><Cell ss:StyleID="s66"><Data ss:Type="Number">197237</Data></Cell><Cell ss:StyleID="s66"><Data ss:Type="Number">0.84</Data></Cell><Cell ss:StyleID="s66"><Data ss:Type="Number">22113059</Data></Cell><Cell ss:StyleID="s66"><Data ss:Type="Number">1236786</Data></Cell><Cell ss:StyleID="s66"><Data ss:Type="Number">5.59</Data></Cell><Cell ss:StyleID="s66"><Data ss:Type="Number">20007132</Data></Cell><Cell ss:StyleID="s66"><Data ss:Type="Number">90.48</Data></Cell><Cell ss:StyleID="s66"><Data ss:Type="Number">869141</Data></Cell><Cell ss:StyleID="s66"><Data ss:Type="Number">3.93</Data></Cell><Cell ss:StyleID="s66"><Data ss:Type="Number">97.3</Data></Cell></Row><Row ss:Height="15"><Cell ss:StyleID="s66"><Data ss:Type="String">T17</Data></Cell><Cell ss:StyleID="s66"><Data ss:Type="Number">25721060</Data></Cell><Cell ss:StyleID="s66"><Data ss:Type="Number">153826</Data></Cell><Cell ss:StyleID="s66"><Data ss:Type="Number">0.6</Data></Cell><Cell ss:StyleID="s66"><Data ss:Type="Number">24714576</Data></Cell><Cell ss:StyleID="s66"><Data ss:Type="Number">1484525</Data></Cell><Cell ss:StyleID="s66"><Data ss:Type="Number">6.01</Data></Cell><Cell ss:StyleID="s66"><Data ss:Type="Number">22183282</Data></Cell><Cell ss:StyleID="s66"><Data ss:Type="Number">89.76</Data></Cell><Cell ss:StyleID="s66"><Data ss:Type="Number">1046769</Data></Cell><Cell ss:StyleID="s66"><Data ss:Type="Number">4.24</Data></Cell><Cell ss:StyleID="s66"><Data ss:Type="Number">96.59</Data></Cell></Row><Row ss:Height="15"><Cell ss:StyleID="s66"><Data ss:Type="String">T18</Data></Cell><Cell ss:StyleID="s66"><Data ss:Type="Number">21870300</Data></Cell><Cell ss:StyleID="s66"><Data ss:Type="Number">148155</Data></Cell><Cell ss:StyleID="s66"><Data ss:Type="Number">0.68</Data></Cell><Cell ss:StyleID="s66"><Data ss:Type="Number">20687280</Data></Cell><Cell ss:StyleID="s66"><Data ss:Type="Number">1460868</Data></Cell><Cell ss:StyleID="s66"><Data ss:Type="Number">7.06</Data></Cell><Cell ss:StyleID="s66"><Data ss:Type="Number">18346087</Data></Cell><Cell ss:StyleID="s66"><Data ss:Type="Number">88.68</Data></Cell><Cell ss:StyleID="s66"><Data ss:Type="Number">880325</Data></Cell><Cell ss:StyleID="s66"><Data ss:Type="Number">4.26</Data></Cell><Cell ss:StyleID="s66"><Data ss:Type="Number">95.64</Data></Cell></Row><Row ss:Height="15"><Cell ss:StyleID="s66"><Data ss:Type="String">T19</Data></Cell><Cell ss:StyleID="s66"><Data ss:Type="Number">24154688</Data></Cell><Cell ss:StyleID="s66"><Data ss:Type="Number">153740</Data></Cell><Cell ss:StyleID="s66"><Data ss:Type="Number">0.64</Data></Cell><Cell ss:StyleID="s66"><Data ss:Type="Number">23099542</Data></Cell><Cell ss:StyleID="s66"><Data ss:Type="Number">1177048</Data></Cell><Cell ss:StyleID="s66"><Data ss:Type="Number">5.1</Data></Cell><Cell ss:StyleID="s66"><Data ss:Type="Number">20996392</Data></Cell><Cell ss:StyleID="s66"><Data ss:Type="Number">90.9</Data></Cell><Cell ss:StyleID="s66"><Data ss:Type="Number">926102</Data></Cell><Cell ss:StyleID="s66"><Data ss:Type="Number">4.01</Data></Cell><Cell ss:StyleID="s66"><Data ss:Type="Number">97.56</Data></Cell></Row><Row ss:Height="15"><Cell ss:StyleID="s66"><Data ss:Type="String">T20</Data></Cell><Cell ss:StyleID="s66"><Data ss:Type="Number">23615584</Data></Cell><Cell ss:StyleID="s66"><Data ss:Type="Number">172225</Data></Cell><Cell ss:StyleID="s66"><Data ss:Type="Number">0.73</Data></Cell><Cell ss:StyleID="s66"><Data ss:Type="Number">22403129</Data></Cell><Cell ss:StyleID="s66"><Data ss:Type="Number">1182667</Data></Cell><Cell ss:StyleID="s66"><Data ss:Type="Number">5.28</Data></Cell><Cell ss:StyleID="s66"><Data ss:Type="Number">20317554</Data></Cell><Cell ss:StyleID="s66"><Data ss:Type="Number">90.69</Data></Cell><Cell ss:StyleID="s66"><Data ss:Type="Number">902908</Data></Cell><Cell ss:StyleID="s66"><Data ss:Type="Number">4.03</Data></Cell><Cell ss:StyleID="s66"><Data ss:Type="Number">97.59</Data></Cell></Row><Row ss:Height="15"><Cell ss:StyleID="s66"><Data ss:Type="String">T21</Data></Cell><Cell ss:StyleID="s66"><Data ss:Type="Number">23614631</Data></Cell><Cell ss:StyleID="s66"><Data ss:Type="Number">177413</Data></Cell><Cell ss:StyleID="s66"><Data ss:Type="Number">0.75</Data></Cell><Cell ss:StyleID="s66"><Data ss:Type="Number">22479465</Data></Cell><Cell ss:StyleID="s66"><Data ss:Type="Number">1042956</Data></Cell><Cell ss:StyleID="s66"><Data ss:Type="Number">4.64</Data></Cell><Cell ss:StyleID="s66"><Data ss:Type="Number">20543789</Data></Cell><Cell ss:StyleID="s66"><Data ss:Type="Number">91.39</Data></Cell><Cell ss:StyleID="s66"><Data ss:Type="Number">892720</Data></Cell><Cell ss:StyleID="s66"><Data ss:Type="Number">3.97</Data></Cell><Cell ss:StyleID="s66"><Data ss:Type="Number">97.62</Data></Cell></Row><Row ss:Height="15"><Cell ss:StyleID="s66"><Data ss:Type="String">T22</Data></Cell><Cell ss:StyleID="s66"><Data ss:Type="Number">22125991</Data></Cell><Cell ss:StyleID="s66"><Data ss:Type="Number">176842</Data></Cell><Cell ss:StyleID="s66"><Data ss:Type="Number">0.8</Data></Cell><Cell ss:StyleID="s66"><Data ss:Type="Number">20893082</Data></Cell><Cell ss:StyleID="s66"><Data ss:Type="Number">1101982</Data></Cell><Cell ss:StyleID="s66"><Data ss:Type="Number">5.27</Data></Cell><Cell ss:StyleID="s66"><Data ss:Type="Number">18983391</Data></Cell><Cell ss:StyleID="s66"><Data ss:Type="Number">90.86</Data></Cell><Cell ss:StyleID="s66"><Data ss:Type="Number">807709</Data></Cell><Cell ss:StyleID="s66"><Data ss:Type="Number">3.87</Data></Cell><Cell ss:StyleID="s66"><Data ss:Type="Number">97.64</Data></Cell></Row><Row ss:Height="15"><Cell ss:StyleID="s66"><Data ss:Type="String">T23</Data></Cell><Cell ss:StyleID="s66"><Data ss:Type="Number">22585984</Data></Cell><Cell ss:StyleID="s66"><Data ss:Type="Number">200865</Data></Cell><Cell ss:StyleID="s66"><Data ss:Type="Number">0.89</Data></Cell><Cell ss:StyleID="s66"><Data ss:Type="Number">21305836</Data></Cell><Cell ss:StyleID="s66"><Data ss:Type="Number">1137594</Data></Cell><Cell ss:StyleID="s66"><Data ss:Type="Number">5.34</Data></Cell><Cell ss:StyleID="s66"><Data ss:Type="Number">19326429</Data></Cell><Cell ss:StyleID="s66"><Data ss:Type="Number">90.71</Data></Cell><Cell ss:StyleID="s66"><Data ss:Type="Number">841813</Data></Cell><Cell ss:StyleID="s66"><Data ss:Type="Number">3.95</Data></Cell><Cell ss:StyleID="s66"><Data ss:Type="Number">97.38</Data></Cell></Row><Row ss:Height="15"><Cell ss:StyleID="s66"><Data ss:Type="String">T24</Data></Cell><Cell ss:StyleID="s66"><Data ss:Type="Number">27026225</Data></Cell><Cell ss:StyleID="s66"><Data ss:Type="Number">259357</Data></Cell><Cell ss:StyleID="s66"><Data ss:Type="Number">0.96</Data></Cell><Cell ss:StyleID="s66"><Data ss:Type="Number">25310058</Data></Cell><Cell ss:StyleID="s66"><Data ss:Type="Number">2240571</Data></Cell><Cell ss:StyleID="s66"><Data ss:Type="Number">8.85</Data></Cell><Cell ss:StyleID="s66"><Data ss:Type="Number">22005303</Data></Cell><Cell ss:StyleID="s66"><Data ss:Type="Number">86.94</Data></Cell><Cell ss:StyleID="s66"><Data ss:Type="Number">1064184</Data></Cell><Cell ss:StyleID="s66"><Data ss:Type="Number">4.2</Data></Cell><Cell ss:StyleID="s66"><Data ss:Type="Number">94.45</Data></Cell></Row><Row ss:Height="15"><Cell ss:StyleID="s66"><Data ss:Type="String">T25</Data></Cell><Cell ss:StyleID="s66"><Data ss:Type="Number">20817496</Data></Cell><Cell ss:StyleID="s66"><Data ss:Type="Number">203556</Data></Cell><Cell ss:StyleID="s66"><Data ss:Type="Number">0.98</Data></Cell><Cell ss:StyleID="s66"><Data ss:Type="Number">19536172</Data></Cell><Cell ss:StyleID="s66"><Data ss:Type="Number">1353641</Data></Cell><Cell ss:StyleID="s66"><Data ss:Type="Number">6.93</Data></Cell><Cell ss:StyleID="s66"><Data ss:Type="Number">17358468</Data></Cell><Cell ss:StyleID="s66"><Data ss:Type="Number">88.85</Data></Cell><Cell ss:StyleID="s66"><Data ss:Type="Number">824063</Data></Cell><Cell ss:StyleID="s66"><Data ss:Type="Number">4.22</Data></Cell><Cell ss:StyleID="s66"><Data ss:Type="Number">95.74</Data></Cell></Row><Row ss:Height="15"><Cell ss:StyleID="s66"><Data ss:Type="String">T26</Data></Cell><Cell ss:StyleID="s66"><Data ss:Type="Number">23192430</Data></Cell><Cell ss:StyleID="s66"><Data ss:Type="Number">172556</Data></Cell><Cell ss:StyleID="s66"><Data ss:Type="Number">0.74</Data></Cell><Cell ss:StyleID="s66"><Data ss:Type="Number">22052796</Data></Cell><Cell ss:StyleID="s66"><Data ss:Type="Number">1100286</Data></Cell><Cell ss:StyleID="s66"><Data ss:Type="Number">4.99</Data></Cell><Cell ss:StyleID="s66"><Data ss:Type="Number">20114313</Data></Cell><Cell ss:StyleID="s66"><Data ss:Type="Number">91.21</Data></Cell><Cell ss:StyleID="s66"><Data ss:Type="Number">838197</Data></Cell><Cell ss:StyleID="s66"><Data ss:Type="Number">3.8</Data></Cell><Cell ss:StyleID="s66"><Data ss:Type="Number">97.49</Data></Cell></Row><Row ss:Height="15"><Cell ss:StyleID="s66"><Data ss:Type="String">T27</Data></Cell><Cell ss:StyleID="s66"><Data ss:Type="Number">21507599</Data></Cell><Cell ss:StyleID="s66"><Data ss:Type="Number">169349</Data></Cell><Cell ss:StyleID="s66"><Data ss:Type="Number">0.79</Data></Cell><Cell ss:StyleID="s66"><Data ss:Type="Number">20294429</Data></Cell><Cell ss:StyleID="s66"><Data ss:Type="Number">1008233</Data></Cell><Cell ss:StyleID="s66"><Data ss:Type="Number">4.97</Data></Cell><Cell ss:StyleID="s66"><Data ss:Type="Number">18468215</Data></Cell><Cell ss:StyleID="s66"><Data ss:Type="Number">91</Data></Cell><Cell ss:StyleID="s66"><Data ss:Type="Number">817981</Data></Cell><Cell ss:StyleID="s66"><Data ss:Type="Number">4.03</Data></Cell><Cell ss:StyleID="s66"><Data ss:Type="Number">97.51</Data></Cell></Row><Row ss:Height="15"><Cell ss:StyleID="s66"><Data ss:Type="String">T28</Data></Cell><Cell ss:StyleID="s66"><Data ss:Type="Number">25392631</Data></Cell><Cell ss:StyleID="s66"><Data ss:Type="Number">153621</Data></Cell><Cell ss:StyleID="s66"><Data ss:Type="Number">0.6</Data></Cell><Cell ss:StyleID="s66"><Data ss:Type="Number">24374964</Data></Cell><Cell ss:StyleID="s66"><Data ss:Type="Number">1057332</Data></Cell><Cell ss:StyleID="s66"><Data ss:Type="Number">4.34</Data></Cell><Cell ss:StyleID="s66"><Data ss:Type="Number">22327432</Data></Cell><Cell ss:StyleID="s66"><Data ss:Type="Number">91.6</Data></Cell><Cell ss:StyleID="s66"><Data ss:Type="Number">990200</Data></Cell><Cell ss:StyleID="s66"><Data ss:Type="Number">4.06</Data></Cell><Cell ss:StyleID="s66"><Data ss:Type="Number">97.74</Data></Cell></Row><Row ss:Height="15"><Cell ss:StyleID="s66"><Data ss:Type="String">T29</Data></Cell><Cell ss:StyleID="s66"><Data ss:Type="Number">28172201</Data></Cell><Cell ss:StyleID="s66"><Data ss:Type="Number">156951</Data></Cell><Cell ss:StyleID="s66"><Data ss:Type="Number">0.56</Data></Cell><Cell ss:StyleID="s66"><Data ss:Type="Number">27155882</Data></Cell><Cell ss:StyleID="s66"><Data ss:Type="Number">1226004</Data></Cell><Cell ss:StyleID="s66"><Data ss:Type="Number">4.51</Data></Cell><Cell ss:StyleID="s66"><Data ss:Type="Number">24871970</Data></Cell><Cell ss:StyleID="s66"><Data ss:Type="Number">91.59</Data></Cell><Cell ss:StyleID="s66"><Data ss:Type="Number">1057908</Data></Cell><Cell ss:StyleID="s66"><Data ss:Type="Number">3.9</Data></Cell><Cell ss:StyleID="s66"><Data ss:Type="Number">97.65</Data></Cell></Row><Row ss:Height="15"><Cell ss:StyleID="s66"><Data ss:Type="String">T30</Data></Cell><Cell ss:StyleID="s66"><Data ss:Type="Number">22166170</Data></Cell><Cell ss:StyleID="s66"><Data ss:Type="Number">152803</Data></Cell><Cell ss:StyleID="s66"><Data ss:Type="Number">0.69</Data></Cell><Cell ss:StyleID="s66"><Data ss:Type="Number">21054084</Data></Cell><Cell ss:StyleID="s66"><Data ss:Type="Number">1011493</Data></Cell><Cell ss:StyleID="s66"><Data ss:Type="Number">4.8</Data></Cell><Cell ss:StyleID="s66"><Data ss:Type="Number">19236290</Data></Cell><Cell ss:StyleID="s66"><Data ss:Type="Number">91.37</Data></Cell><Cell ss:StyleID="s66"><Data ss:Type="Number">806301</Data></Cell><Cell ss:StyleID="s66"><Data ss:Type="Number">3.83</Data></Cell><Cell ss:StyleID="s66"><Data ss:Type="Number">97.72</Data></Cell></Row><Row ss:Height="15"><Cell ss:StyleID="s66"><Data ss:Type="String">T31</Data></Cell><Cell ss:StyleID="s66"><Data ss:Type="Number">23349372</Data></Cell><Cell ss:StyleID="s66"><Data ss:Type="Number">164631</Data></Cell><Cell ss:StyleID="s66"><Data ss:Type="Number">0.71</Data></Cell><Cell ss:StyleID="s66"><Data ss:Type="Number">22257302</Data></Cell><Cell ss:StyleID="s66"><Data ss:Type="Number">1022131</Data></Cell><Cell ss:StyleID="s66"><Data ss:Type="Number">4.59</Data></Cell><Cell ss:StyleID="s66"><Data ss:Type="Number">20386310</Data></Cell><Cell ss:StyleID="s66"><Data ss:Type="Number">91.59</Data></Cell><Cell ss:StyleID="s66"><Data ss:Type="Number">848861</Data></Cell><Cell ss:StyleID="s66"><Data ss:Type="Number">3.81</Data></Cell><Cell ss:StyleID="s66"><Data ss:Type="Number">97.81</Data></Cell></Row><Row ss:Height="15"><Cell ss:StyleID="s66"><Data ss:Type="String">T32</Data></Cell><Cell ss:StyleID="s66"><Data ss:Type="Number">23343637</Data></Cell><Cell ss:StyleID="s66"><Data ss:Type="Number">209494</Data></Cell><Cell ss:StyleID="s66"><Data ss:Type="Number">0.9</Data></Cell><Cell ss:StyleID="s66"><Data ss:Type="Number">21981299</Data></Cell><Cell ss:StyleID="s66"><Data ss:Type="Number">1261199</Data></Cell><Cell ss:StyleID="s66"><Data ss:Type="Number">5.74</Data></Cell><Cell ss:StyleID="s66"><Data ss:Type="Number">19897365</Data></Cell><Cell ss:StyleID="s66"><Data ss:Type="Number">90.52</Data></Cell><Cell ss:StyleID="s66"><Data ss:Type="Number">822735</Data></Cell><Cell ss:StyleID="s66"><Data ss:Type="Number">3.74</Data></Cell><Cell ss:StyleID="s66"><Data ss:Type="Number">97.14</Data></Cell></Row><Row ss:Height="15"><Cell ss:StyleID="s66"><Data ss:Type="String">T33</Data></Cell><Cell ss:StyleID="s66"><Data ss:Type="Number">23248332</Data></Cell><Cell ss:StyleID="s66"><Data ss:Type="Number">215573</Data></Cell><Cell ss:StyleID="s66"><Data ss:Type="Number">0.93</Data></Cell><Cell ss:StyleID="s66"><Data ss:Type="Number">21879529</Data></Cell><Cell ss:StyleID="s66"><Data ss:Type="Number">1172958</Data></Cell><Cell ss:StyleID="s66"><Data ss:Type="Number">5.36</Data></Cell><Cell ss:StyleID="s66"><Data ss:Type="Number">19742015</Data></Cell><Cell ss:StyleID="s66"><Data ss:Type="Number">90.23</Data></Cell><Cell ss:StyleID="s66"><Data ss:Type="Number">964556</Data></Cell><Cell ss:StyleID="s66"><Data ss:Type="Number">4.41</Data></Cell><Cell ss:StyleID="s66"><Data ss:Type="Number">97.36</Data></Cell></Row><Row ss:Height="15"><Cell ss:StyleID="s66"><Data ss:Type="String">T34</Data></Cell><Cell ss:StyleID="s66"><Data ss:Type="Number">24408828</Data></Cell><Cell ss:StyleID="s66"><Data ss:Type="Number">156308</Data></Cell><Cell ss:StyleID="s66"><Data ss:Type="Number">0.64</Data></Cell><Cell ss:StyleID="s66"><Data ss:Type="Number">23365581</Data></Cell><Cell ss:StyleID="s66"><Data ss:Type="Number">1020915</Data></Cell><Cell ss:StyleID="s66"><Data ss:Type="Number">4.37</Data></Cell><Cell ss:StyleID="s66"><Data ss:Type="Number">21535838</Data></Cell><Cell ss:StyleID="s66"><Data ss:Type="Number">92.17</Data></Cell><Cell ss:StyleID="s66"><Data ss:Type="Number">808828</Data></Cell><Cell ss:StyleID="s66"><Data ss:Type="Number">3.46</Data></Cell><Cell ss:StyleID="s66"><Data ss:Type="Number">97.87</Data></Cell></Row><Row ss:Height="15"><Cell ss:StyleID="s66"><Data ss:Type="String">T35</Data></Cell><Cell ss:StyleID="s66"><Data ss:Type="Number">23180556</Data></Cell><Cell ss:StyleID="s66"><Data ss:Type="Number">171722</Data></Cell><Cell ss:StyleID="s66"><Data ss:Type="Number">0.74</Data></Cell><Cell ss:StyleID="s66"><Data ss:Type="Number">22052851</Data></Cell><Cell ss:StyleID="s66"><Data ss:Type="Number">1116834</Data></Cell><Cell ss:StyleID="s66"><Data ss:Type="Number">5.06</Data></Cell><Cell ss:StyleID="s66"><Data ss:Type="Number">20078537</Data></Cell><Cell ss:StyleID="s66"><Data ss:Type="Number">91.05</Data></Cell><Cell ss:StyleID="s66"><Data ss:Type="Number">857480</Data></Cell><Cell ss:StyleID="s66"><Data ss:Type="Number">3.89</Data></Cell><Cell ss:StyleID="s66"><Data ss:Type="Number">97.56</Data></Cell></Row><Row ss:Height="15"><Cell ss:StyleID="s66"><Data ss:Type="String">T36</Data></Cell><Cell ss:StyleID="s66"><Data ss:Type="Number">21504132</Data></Cell><Cell ss:StyleID="s66"><Data ss:Type="Number">179948</Data></Cell><Cell ss:StyleID="s66"><Data ss:Type="Number">0.84</Data></Cell><Cell ss:StyleID="s66"><Data ss:Type="Number">20265890</Data></Cell><Cell ss:StyleID="s66"><Data ss:Type="Number">1080577</Data></Cell><Cell ss:StyleID="s66"><Data ss:Type="Number">5.33</Data></Cell><Cell ss:StyleID="s66"><Data ss:Type="Number">18433603</Data></Cell><Cell ss:StyleID="s66"><Data ss:Type="Number">90.96</Data></Cell><Cell ss:StyleID="s66"><Data ss:Type="Number">751710</Data></Cell><Cell ss:StyleID="s66"><Data ss:Type="Number">3.71</Data></Cell><Cell ss:StyleID="s66"><Data ss:Type="Number">97.59</Data></Cell></Row><Row ss:Height="15"><Cell ss:StyleID="s66"><Data ss:Type="String">T37</Data></Cell><Cell ss:StyleID="s66"><Data ss:Type="Number">23014735</Data></Cell><Cell ss:StyleID="s66"><Data ss:Type="Number">181470</Data></Cell><Cell ss:StyleID="s66"><Data ss:Type="Number">0.79</Data></Cell><Cell ss:StyleID="s66"><Data ss:Type="Number">21767590</Data></Cell><Cell ss:StyleID="s66"><Data ss:Type="Number">1135785</Data></Cell><Cell ss:StyleID="s66"><Data ss:Type="Number">5.22</Data></Cell><Cell ss:StyleID="s66"><Data ss:Type="Number">19760090</Data></Cell><Cell ss:StyleID="s66"><Data ss:Type="Number">90.78</Data></Cell><Cell ss:StyleID="s66"><Data ss:Type="Number">871715</Data></Cell><Cell ss:StyleID="s66"><Data ss:Type="Number">4</Data></Cell><Cell ss:StyleID="s66"><Data ss:Type="Number">97.36</Data></Cell></Row><Row ss:Height="15"><Cell ss:StyleID="s66"><Data ss:Type="String">T38</Data></Cell><Cell ss:StyleID="s66"><Data ss:Type="Number">22075341</Data></Cell><Cell ss:StyleID="s66"><Data ss:Type="Number">193330</Data></Cell><Cell ss:StyleID="s66"><Data ss:Type="Number">0.88</Data></Cell><Cell ss:StyleID="s66"><Data ss:Type="Number">20820398</Data></Cell><Cell ss:StyleID="s66"><Data ss:Type="Number">1041540</Data></Cell><Cell ss:StyleID="s66"><Data ss:Type="Number">5</Data></Cell><Cell ss:StyleID="s66"><Data ss:Type="Number">18947545</Data></Cell><Cell ss:StyleID="s66"><Data ss:Type="Number">91</Data></Cell><Cell ss:StyleID="s66"><Data ss:Type="Number">831313</Data></Cell><Cell ss:StyleID="s66"><Data ss:Type="Number">3.99</Data></Cell><Cell ss:StyleID="s66"><Data ss:Type="Number">97.68</Data></Cell></Row><Row ss:Height="15"><Cell ss:StyleID="s66"><Data ss:Type="String">T39</Data></Cell><Cell ss:StyleID="s66"><Data ss:Type="Number">23349923</Data></Cell><Cell ss:StyleID="s66"><Data ss:Type="Number">180927</Data></Cell><Cell ss:StyleID="s66"><Data ss:Type="Number">0.77</Data></Cell><Cell ss:StyleID="s66"><Data ss:Type="Number">22192040</Data></Cell><Cell ss:StyleID="s66"><Data ss:Type="Number">1071439</Data></Cell><Cell ss:StyleID="s66"><Data ss:Type="Number">4.83</Data></Cell><Cell ss:StyleID="s66"><Data ss:Type="Number">20201606</Data></Cell><Cell ss:StyleID="s66"><Data ss:Type="Number">91.03</Data></Cell><Cell ss:StyleID="s66"><Data ss:Type="Number">918995</Data></Cell><Cell ss:StyleID="s66"><Data ss:Type="Number">4.14</Data></Cell><Cell ss:StyleID="s66"><Data ss:Type="Number">97.55</Data></Cell></Row><Row ss:Height="15"><Cell ss:StyleID="s66"><Data ss:Type="String">T40</Data></Cell><Cell ss:StyleID="s66"><Data ss:Type="Number">22912754</Data></Cell><Cell ss:StyleID="s66"><Data ss:Type="Number">195078</Data></Cell><Cell ss:StyleID="s66"><Data ss:Type="Number">0.85</Data></Cell><Cell ss:StyleID="s66"><Data ss:Type="Number">21651769</Data></Cell><Cell ss:StyleID="s66"><Data ss:Type="Number">1181756</Data></Cell><Cell ss:StyleID="s66"><Data ss:Type="Number">5.46</Data></Cell><Cell ss:StyleID="s66"><Data ss:Type="Number">19319329</Data></Cell><Cell ss:StyleID="s66"><Data ss:Type="Number">89.23</Data></Cell><Cell ss:StyleID="s66"><Data ss:Type="Number">1150684</Data></Cell><Cell ss:StyleID="s66"><Data ss:Type="Number">5.31</Data></Cell><Cell ss:StyleID="s66"><Data ss:Type="Number">97.14</Data></Cell></Row><Row ss:Height="15"><Cell ss:StyleID="s66"><Data ss:Type="String">SRR15886129</Data></Cell><Cell ss:StyleID="s66"><Data ss:Type="Number">45437671</Data></Cell><Cell ss:StyleID="s66"><Data ss:Type="Number">29081</Data></Cell><Cell ss:StyleID="s66"><Data ss:Type="Number">0.06</Data></Cell><Cell ss:StyleID="s66"><Data ss:Type="Number">44796696</Data></Cell><Cell ss:StyleID="s66"><Data ss:Type="Number">5305431</Data></Cell><Cell ss:StyleID="s66"><Data ss:Type="Number">11.84</Data></Cell><Cell ss:StyleID="s66"><Data ss:Type="Number">38038356</Data></Cell><Cell ss:StyleID="s66"><Data ss:Type="Number">84.91</Data></Cell><Cell ss:StyleID="s66"><Data ss:Type="Number">1452909</Data></Cell><Cell ss:StyleID="s66"><Data ss:Type="Number">3.24</Data></Cell><Cell ss:StyleID="s66"><Data ss:Type="Number">93.38</Data></Cell></Row><Row ss:Height="15"><Cell ss:StyleID="s66"><Data ss:Type="String">SRR15886130</Data></Cell><Cell ss:StyleID="s66"><Data ss:Type="Number">28024500</Data></Cell><Cell ss:StyleID="s66"><Data ss:Type="Number">16051</Data></Cell><Cell ss:StyleID="s66"><Data ss:Type="Number">0.06</Data></Cell><Cell ss:StyleID="s66"><Data ss:Type="Number">27540336</Data></Cell><Cell ss:StyleID="s66"><Data ss:Type="Number">3368945</Data></Cell><Cell ss:StyleID="s66"><Data ss:Type="Number">12.23</Data></Cell><Cell ss:StyleID="s66"><Data ss:Type="Number">23175167</Data></Cell><Cell ss:StyleID="s66"><Data ss:Type="Number">84.15</Data></Cell><Cell ss:StyleID="s66"><Data ss:Type="Number">996224</Data></Cell><Cell ss:StyleID="s66"><Data ss:Type="Number">3.62</Data></Cell><Cell ss:StyleID="s66"><Data ss:Type="Number">93.24</Data></Cell></Row><Row ss:Height="15"><Cell ss:StyleID="s66"><Data ss:Type="String">SRR15886131</Data></Cell><Cell ss:StyleID="s66"><Data ss:Type="Number">21708195</Data></Cell><Cell ss:StyleID="s66"><Data ss:Type="Number">13673</Data></Cell><Cell ss:StyleID="s66"><Data ss:Type="Number">0.06</Data></Cell><Cell ss:StyleID="s66"><Data ss:Type="Number">21417945</Data></Cell><Cell ss:StyleID="s66"><Data ss:Type="Number">2462529</Data></Cell><Cell ss:StyleID="s66"><Data ss:Type="Number">11.5</Data></Cell><Cell ss:StyleID="s66"><Data ss:Type="Number">18279478</Data></Cell><Cell ss:StyleID="s66"><Data ss:Type="Number">85.35</Data></Cell><Cell ss:StyleID="s66"><Data ss:Type="Number">675938</Data></Cell><Cell ss:StyleID="s66"><Data ss:Type="Number">3.16</Data></Cell><Cell ss:StyleID="s66"><Data ss:Type="Number">93.58</Data></Cell></Row><Row ss:Height="15"><Cell ss:StyleID="s66"><Data ss:Type="String">SRR15886132</Data></Cell><Cell ss:StyleID="s66"><Data ss:Type="Number">21638105</Data></Cell><Cell ss:StyleID="s66"><Data ss:Type="Number">13584</Data></Cell><Cell ss:StyleID="s66"><Data ss:Type="Number">0.06</Data></Cell><Cell ss:StyleID="s66"><Data ss:Type="Number">21328213</Data></Cell><Cell ss:StyleID="s66"><Data ss:Type="Number">2435567</Data></Cell><Cell ss:StyleID="s66"><Data ss:Type="Number">11.42</Data></Cell><Cell ss:StyleID="s66"><Data ss:Type="Number">18194555</Data></Cell><Cell ss:StyleID="s66"><Data ss:Type="Number">85.31</Data></Cell><Cell ss:StyleID="s66"><Data ss:Type="Number">698091</Data></Cell><Cell ss:StyleID="s66"><Data ss:Type="Number">3.27</Data></Cell><Cell ss:StyleID="s66"><Data ss:Type="Number">93.68</Data></Cell></Row><Row ss:Height="15"><Cell ss:StyleID="s66"><Data ss:Type="String">SRR15886133</Data></Cell><Cell ss:StyleID="s66"><Data ss:Type="Number">21967965</Data></Cell><Cell ss:StyleID="s66"><Data ss:Type="Number">36879</Data></Cell><Cell ss:StyleID="s66"><Data ss:Type="Number">0.17</Data></Cell><Cell ss:StyleID="s66"><Data ss:Type="Number">21452981</Data></Cell><Cell ss:StyleID="s66"><Data ss:Type="Number">3437514</Data></Cell><Cell ss:StyleID="s66"><Data ss:Type="Number">16.02</Data></Cell><Cell ss:StyleID="s66"><Data ss:Type="Number">15295405</Data></Cell><Cell ss:StyleID="s66"><Data ss:Type="Number">71.3</Data></Cell><Cell ss:StyleID="s66"><Data ss:Type="Number">2720062</Data></Cell><Cell ss:StyleID="s66"><Data ss:Type="Number">12.68</Data></Cell><Cell ss:StyleID="s66"><Data ss:Type="Number">90.3</Data></Cell></Row><Row ss:Height="15"><Cell ss:StyleID="s66"><Data ss:Type="String">SRR15886134</Data></Cell><Cell ss:StyleID="s66"><Data ss:Type="Number">22062839</Data></Cell><Cell ss:StyleID="s66"><Data ss:Type="Number">26472</Data></Cell><Cell ss:StyleID="s66"><Data ss:Type="Number">0.12</Data></Cell><Cell ss:StyleID="s66"><Data ss:Type="Number">21679707</Data></Cell><Cell ss:StyleID="s66"><Data ss:Type="Number">3148467</Data></Cell><Cell ss:StyleID="s66"><Data ss:Type="Number">14.52</Data></Cell><Cell ss:StyleID="s66"><Data ss:Type="Number">16065343</Data></Cell><Cell ss:StyleID="s66"><Data ss:Type="Number">74.1</Data></Cell><Cell ss:StyleID="s66"><Data ss:Type="Number">2465897</Data></Cell><Cell ss:StyleID="s66"><Data ss:Type="Number">11.37</Data></Cell><Cell ss:StyleID="s66"><Data ss:Type="Number">91.26</Data></Cell></Row><Row ss:Height="15"><Cell ss:StyleID="s66"><Data ss:Type="String">SRR15886135</Data></Cell><Cell ss:StyleID="s66"><Data ss:Type="Number">22730836</Data></Cell><Cell ss:StyleID="s66"><Data ss:Type="Number">16964</Data></Cell><Cell ss:StyleID="s66"><Data ss:Type="Number">0.07</Data></Cell><Cell ss:StyleID="s66"><Data ss:Type="Number">22360754</Data></Cell><Cell ss:StyleID="s66"><Data ss:Type="Number">2934475</Data></Cell><Cell ss:StyleID="s66"><Data ss:Type="Number">13.12</Data></Cell><Cell ss:StyleID="s66"><Data ss:Type="Number">16790729</Data></Cell><Cell ss:StyleID="s66"><Data ss:Type="Number">75.09</Data></Cell><Cell ss:StyleID="s66"><Data ss:Type="Number">2635550</Data></Cell><Cell ss:StyleID="s66"><Data ss:Type="Number">11.79</Data></Cell><Cell ss:StyleID="s66"><Data ss:Type="Number">92.23</Data></Cell></Row><Row ss:Height="15"><Cell ss:StyleID="s66"><Data ss:Type="String">SRR15886136</Data></Cell><Cell ss:StyleID="s66"><Data ss:Type="Number">23836640</Data></Cell><Cell ss:StyleID="s66"><Data ss:Type="Number">43975</Data></Cell><Cell ss:StyleID="s66"><Data ss:Type="Number">0.18</Data></Cell><Cell ss:StyleID="s66"><Data ss:Type="Number">23038234</Data></Cell><Cell ss:StyleID="s66"><Data ss:Type="Number">4739844</Data></Cell><Cell ss:StyleID="s66"><Data ss:Type="Number">20.57</Data></Cell><Cell ss:StyleID="s66"><Data ss:Type="Number">14928652</Data></Cell><Cell ss:StyleID="s66"><Data ss:Type="Number">64.8</Data></Cell><Cell ss:StyleID="s66"><Data ss:Type="Number">3369738</Data></Cell><Cell ss:StyleID="s66"><Data ss:Type="Number">14.63</Data></Cell><Cell ss:StyleID="s66"><Data ss:Type="Number">86.92</Data></Cell></Row><Row ss:Height="15"><Cell ss:StyleID="s66"><Data ss:Type="String">SRR15886137</Data></Cell><Cell ss:StyleID="s66"><Data ss:Type="Number">26305361</Data></Cell><Cell ss:StyleID="s66"><Data ss:Type="Number">16698</Data></Cell><Cell ss:StyleID="s66"><Data ss:Type="Number">0.06</Data></Cell><Cell ss:StyleID="s66"><Data ss:Type="Number">25896091</Data></Cell><Cell ss:StyleID="s66"><Data ss:Type="Number">3210116</Data></Cell><Cell ss:StyleID="s66"><Data ss:Type="Number">12.4</Data></Cell><Cell ss:StyleID="s66"><Data ss:Type="Number">21813394</Data></Cell><Cell ss:StyleID="s66"><Data ss:Type="Number">84.23</Data></Cell><Cell ss:StyleID="s66"><Data ss:Type="Number">872581</Data></Cell><Cell ss:StyleID="s66"><Data ss:Type="Number">3.37</Data></Cell><Cell ss:StyleID="s66"><Data ss:Type="Number">93.06</Data></Cell></Row><Row ss:Height="15"><Cell ss:StyleID="s66"><Data ss:Type="String">SRR15886138</Data></Cell><Cell ss:StyleID="s66"><Data ss:Type="Number">22248268</Data></Cell><Cell ss:StyleID="s66"><Data ss:Type="Number">31346</Data></Cell><Cell ss:StyleID="s66"><Data ss:Type="Number">0.14</Data></Cell><Cell ss:StyleID="s66"><Data ss:Type="Number">21734387</Data></Cell><Cell ss:StyleID="s66"><Data ss:Type="Number">3764054</Data></Cell><Cell ss:StyleID="s66"><Data ss:Type="Number">17.32</Data></Cell><Cell ss:StyleID="s66"><Data ss:Type="Number">14846767</Data></Cell><Cell ss:StyleID="s66"><Data ss:Type="Number">68.31</Data></Cell><Cell ss:StyleID="s66"><Data ss:Type="Number">3123566</Data></Cell><Cell ss:StyleID="s66"><Data ss:Type="Number">14.37</Data></Cell><Cell ss:StyleID="s66"><Data ss:Type="Number">89.09</Data></Cell></Row><Row ss:Height="15"><Cell ss:StyleID="s66"><Data ss:Type="String">SRR15886139</Data></Cell><Cell ss:StyleID="s66"><Data ss:Type="Number">22592276</Data></Cell><Cell ss:StyleID="s66"><Data ss:Type="Number">24937</Data></Cell><Cell ss:StyleID="s66"><Data ss:Type="Number">0.11</Data></Cell><Cell ss:StyleID="s66"><Data ss:Type="Number">22148840</Data></Cell><Cell ss:StyleID="s66"><Data ss:Type="Number">3256881</Data></Cell><Cell ss:StyleID="s66"><Data ss:Type="Number">14.7</Data></Cell><Cell ss:StyleID="s66"><Data ss:Type="Number">16316514</Data></Cell><Cell ss:StyleID="s66"><Data ss:Type="Number">73.67</Data></Cell><Cell ss:StyleID="s66"><Data ss:Type="Number">2575445</Data></Cell><Cell ss:StyleID="s66"><Data ss:Type="Number">11.63</Data></Cell><Cell ss:StyleID="s66"><Data ss:Type="Number">90.97</Data></Cell></Row><Row ss:Height="15"><Cell ss:StyleID="s74"><Data ss:Type="String">SRR31753649</Data></Cell><Cell ss:StyleID="s66"><Data ss:Type="Number">20869077</Data></Cell><Cell ss:StyleID="s66"><Data ss:Type="Number">3301</Data></Cell><Cell ss:StyleID="s66"><Data ss:Type="Number">0.02</Data></Cell><Cell ss:StyleID="s66"><Data ss:Type="Number">20648818</Data></Cell><Cell ss:StyleID="s66"><Data ss:Type="Number">2104317</Data></Cell><Cell ss:StyleID="s66"><Data ss:Type="Number">10.19</Data></Cell><Cell ss:StyleID="s66"><Data ss:Type="Number">17977507</Data></Cell><Cell ss:StyleID="s66"><Data ss:Type="Number">87.06</Data></Cell><Cell ss:StyleID="s66"><Data ss:Type="Number">566994</Data></Cell><Cell ss:StyleID="s66"><Data ss:Type="Number">2.75</Data></Cell><Cell ss:StyleID="s66"><Data ss:Type="Number">95.72</Data></Cell></Row><Row ss:Height="15"><Cell ss:StyleID="s74"><Data ss:Type="String">SRR31753650</Data></Cell><Cell ss:StyleID="s66"><Data ss:Type="Number">29986859</Data></Cell><Cell ss:StyleID="s66"><Data ss:Type="Number">5259</Data></Cell><Cell ss:StyleID="s66"><Data ss:Type="Number">0.02</Data></Cell><Cell ss:StyleID="s66"><Data ss:Type="Number">29656548</Data></Cell><Cell ss:StyleID="s66"><Data ss:Type="Number">3045223</Data></Cell><Cell ss:StyleID="s66"><Data ss:Type="Number">10.27</Data></Cell><Cell ss:StyleID="s66"><Data ss:Type="Number">25794392</Data></Cell><Cell ss:StyleID="s66"><Data ss:Type="Number">86.98</Data></Cell><Cell ss:StyleID="s66"><Data ss:Type="Number">816933</Data></Cell><Cell ss:StyleID="s66"><Data ss:Type="Number">2.75</Data></Cell><Cell ss:StyleID="s66"><Data ss:Type="Number">95.63</Data></Cell></Row><Row ss:Height="15"><Cell ss:StyleID="s74"><Data ss:Type="String">SRR31753657</Data></Cell><Cell ss:StyleID="s66"><Data ss:Type="Number">20565324</Data></Cell><Cell ss:StyleID="s66"><Data ss:Type="Number">2962</Data></Cell><Cell ss:StyleID="s66"><Data ss:Type="Number">0.01</Data></Cell><Cell ss:StyleID="s66"><Data ss:Type="Number">20353772</Data></Cell><Cell ss:StyleID="s66"><Data ss:Type="Number">2052749</Data></Cell><Cell ss:StyleID="s66"><Data ss:Type="Number">10.09</Data></Cell><Cell ss:StyleID="s66"><Data ss:Type="Number">17735071</Data></Cell><Cell ss:StyleID="s66"><Data ss:Type="Number">87.13</Data></Cell><Cell ss:StyleID="s66"><Data ss:Type="Number">565952</Data></Cell><Cell ss:StyleID="s66"><Data ss:Type="Number">2.78</Data></Cell><Cell ss:StyleID="s66"><Data ss:Type="Number">95.52</Data></Cell></Row><Row ss:Height="15"><Cell ss:StyleID="s74"><Data ss:Type="String">SRR31753658</Data></Cell><Cell ss:StyleID="s66"><Data ss:Type="Number">21257000</Data></Cell><Cell ss:StyleID="s66"><Data ss:Type="Number">3671</Data></Cell><Cell ss:StyleID="s66"><Data ss:Type="Number">0.02</Data></Cell><Cell ss:StyleID="s66"><Data ss:Type="Number">21016908</Data></Cell><Cell ss:StyleID="s66"><Data ss:Type="Number">2215236</Data></Cell><Cell ss:StyleID="s66"><Data ss:Type="Number">10.54</Data></Cell><Cell ss:StyleID="s66"><Data ss:Type="Number">18226043</Data></Cell><Cell ss:StyleID="s66"><Data ss:Type="Number">86.72</Data></Cell><Cell ss:StyleID="s66"><Data ss:Type="Number">575629</Data></Cell><Cell ss:StyleID="s66"><Data ss:Type="Number">2.74</Data></Cell><Cell ss:StyleID="s66"><Data ss:Type="Number">95.55</Data></Cell></Row><Row ss:Height="15"><Cell ss:StyleID="s74"><Data ss:Type="String">NT5</Data></Cell><Cell ss:StyleID="s66"><Data ss:Type="Number">20722073</Data></Cell><Cell ss:StyleID="s66"><Data ss:Type="Number">3459</Data></Cell><Cell ss:StyleID="s66"><Data ss:Type="Number">0.02</Data></Cell><Cell ss:StyleID="s66"><Data ss:Type="Number">20502101</Data></Cell><Cell ss:StyleID="s66"><Data ss:Type="Number">1961516</Data></Cell><Cell ss:StyleID="s66"><Data ss:Type="Number">9.57</Data></Cell><Cell ss:StyleID="s66"><Data ss:Type="Number">17972785</Data></Cell><Cell ss:StyleID="s66"><Data ss:Type="Number">87.66</Data></Cell><Cell ss:StyleID="s66"><Data ss:Type="Number">567800</Data></Cell><Cell ss:StyleID="s66"><Data ss:Type="Number">2.77</Data></Cell><Cell ss:StyleID="s66"><Data ss:Type="Number">95.85</Data></Cell></Row><Row ss:Height="15"><Cell ss:StyleID="s74"><Data ss:Type="String">SRR31753655</Data></Cell><Cell ss:StyleID="s66"><Data ss:Type="Number">21637642</Data></Cell><Cell ss:StyleID="s66"><Data ss:Type="Number">3159</Data></Cell><Cell ss:StyleID="s66"><Data ss:Type="Number">0.01</Data></Cell><Cell ss:StyleID="s66"><Data ss:Type="Number">21415866</Data></Cell><Cell ss:StyleID="s66"><Data ss:Type="Number">2064677</Data></Cell><Cell ss:StyleID="s66"><Data ss:Type="Number">9.64</Data></Cell><Cell ss:StyleID="s66"><Data ss:Type="Number">18575091</Data></Cell><Cell ss:StyleID="s66"><Data ss:Type="Number">86.74</Data></Cell><Cell ss:StyleID="s66"><Data ss:Type="Number">776098</Data></Cell><Cell ss:StyleID="s66"><Data ss:Type="Number">3.62</Data></Cell><Cell ss:StyleID="s66"><Data ss:Type="Number">95.89</Data></Cell></Row><Row ss:Height="15"><Cell ss:StyleID="s74"><Data ss:Type="String">SRR31753651</Data></Cell><Cell ss:StyleID="s66"><Data ss:Type="Number">20314085</Data></Cell><Cell ss:StyleID="s66"><Data ss:Type="Number">3492</Data></Cell><Cell ss:StyleID="s66"><Data ss:Type="Number">0.02</Data></Cell><Cell ss:StyleID="s66"><Data ss:Type="Number">20098705</Data></Cell><Cell ss:StyleID="s66"><Data ss:Type="Number">1686458</Data></Cell><Cell ss:StyleID="s66"><Data ss:Type="Number">8.39</Data></Cell><Cell ss:StyleID="s66"><Data ss:Type="Number">17787370</Data></Cell><Cell ss:StyleID="s66"><Data ss:Type="Number">88.5</Data></Cell><Cell ss:StyleID="s66"><Data ss:Type="Number">624877</Data></Cell><Cell ss:StyleID="s66"><Data ss:Type="Number">3.11</Data></Cell><Cell ss:StyleID="s66"><Data ss:Type="Number">96.16</Data></Cell></Row><Row ss:Height="15"><Cell ss:StyleID="s74"><Data ss:Type="String">SRR31753656</Data></Cell><Cell ss:StyleID="s66"><Data ss:Type="Number">21991207</Data></Cell><Cell ss:StyleID="s66"><Data ss:Type="Number">3690</Data></Cell><Cell ss:StyleID="s66"><Data ss:Type="Number">0.02</Data></Cell><Cell ss:StyleID="s66"><Data ss:Type="Number">21752440</Data></Cell><Cell ss:StyleID="s66"><Data ss:Type="Number">2161502</Data></Cell><Cell ss:StyleID="s66"><Data ss:Type="Number">9.94</Data></Cell><Cell ss:StyleID="s66"><Data ss:Type="Number">18675995</Data></Cell><Cell ss:StyleID="s66"><Data ss:Type="Number">85.86</Data></Cell><Cell ss:StyleID="s66"><Data ss:Type="Number">914943</Data></Cell><Cell ss:StyleID="s66"><Data ss:Type="Number">4.21</Data></Cell><Cell ss:StyleID="s66"><Data ss:Type="Number">95.37</Data></Cell></Row><Row ss:Height="15"><Cell ss:StyleID="s74"><Data ss:Type="String">SRR31753652</Data></Cell><Cell ss:StyleID="s66"><Data ss:Type="Number">21650112</Data></Cell><Cell ss:StyleID="s66"><Data ss:Type="Number">3178</Data></Cell><Cell ss:StyleID="s66"><Data ss:Type="Number">0.01</Data></Cell><Cell ss:StyleID="s66"><Data ss:Type="Number">21441641</Data></Cell><Cell ss:StyleID="s66"><Data ss:Type="Number">1739643</Data></Cell><Cell ss:StyleID="s66"><Data ss:Type="Number">8.11</Data></Cell><Cell ss:StyleID="s66"><Data ss:Type="Number">19054319</Data></Cell><Cell ss:StyleID="s66"><Data ss:Type="Number">88.87</Data></Cell><Cell ss:StyleID="s66"><Data ss:Type="Number">647679</Data></Cell><Cell ss:StyleID="s66"><Data ss:Type="Number">3.02</Data></Cell><Cell ss:StyleID="s66"><Data ss:Type="Number">96.17</Data></Cell></Row><Row ss:Height="15"><Cell ss:StyleID="s74"><Data ss:Type="String">SRR31753653</Data></Cell><Cell ss:StyleID="s66"><Data ss:Type="Number">21007642</Data></Cell><Cell ss:StyleID="s66"><Data ss:Type="Number">4372</Data></Cell><Cell ss:StyleID="s66"><Data ss:Type="Number">0.02</Data></Cell><Cell ss:StyleID="s66"><Data ss:Type="Number">20695104</Data></Cell><Cell ss:StyleID="s66"><Data ss:Type="Number">3203804</Data></Cell><Cell ss:StyleID="s66"><Data ss:Type="Number">15.48</Data></Cell><Cell ss:StyleID="s66"><Data ss:Type="Number">14304919</Data></Cell><Cell ss:StyleID="s66"><Data ss:Type="Number">69.12</Data></Cell><Cell ss:StyleID="s66"><Data ss:Type="Number">3186381</Data></Cell><Cell ss:StyleID="s66"><Data ss:Type="Number">15.4</Data></Cell><Cell ss:StyleID="s66"><Data ss:Type="Number">92.88</Data></Cell></Row><Row ss:Height="15"><Cell ss:StyleID="s74"><Data ss:Type="String">SRR31753659</Data></Cell><Cell ss:StyleID="s66"><Data ss:Type="Number">20758940</Data></Cell><Cell ss:StyleID="s66"><Data ss:Type="Number">3650</Data></Cell><Cell ss:StyleID="s66"><Data ss:Type="Number">0.02</Data></Cell><Cell ss:StyleID="s66"><Data ss:Type="Number">20489871</Data></Cell><Cell ss:StyleID="s66"><Data ss:Type="Number">2691153</Data></Cell><Cell ss:StyleID="s66"><Data ss:Type="Number">13.13</Data></Cell><Cell ss:StyleID="s66"><Data ss:Type="Number">15734589</Data></Cell><Cell ss:StyleID="s66"><Data ss:Type="Number">76.79</Data></Cell><Cell ss:StyleID="s66"><Data ss:Type="Number">2064129</Data></Cell><Cell ss:StyleID="s66"><Data ss:Type="Number">10.07</Data></Cell><Cell ss:StyleID="s66"><Data ss:Type="Number">93.62</Data></Cell></Row><Row ss:Height="15"><Cell ss:StyleID="s74"><Data ss:Type="String">SRR31753654</Data></Cell><Cell ss:StyleID="s66"><Data ss:Type="Number">20654536</Data></Cell><Cell ss:StyleID="s66"><Data ss:Type="Number">3078</Data></Cell><Cell ss:StyleID="s66"><Data ss:Type="Number">0.01</Data></Cell><Cell ss:StyleID="s66"><Data ss:Type="Number">20440227</Data></Cell><Cell ss:StyleID="s66"><Data ss:Type="Number">2064514</Data></Cell><Cell ss:StyleID="s66"><Data ss:Type="Number">10.1</Data></Cell><Cell ss:StyleID="s66"><Data ss:Type="Number">17815626</Data></Cell><Cell ss:StyleID="s66"><Data ss:Type="Number">87.16</Data></Cell><Cell ss:StyleID="s66"><Data ss:Type="Number">560087</Data></Cell><Cell ss:StyleID="s66"><Data ss:Type="Number">2.74</Data></Cell><Cell ss:StyleID="s66"><Data ss:Type="Number">95.55</Data></Cell></Row><Row ss:Height="15"><Cell ss:StyleID="s74"><Data ss:Type="String">SRR31753660</Data></Cell><Cell ss:StyleID="s66"><Data ss:Type="Number">20627853</Data></Cell><Cell ss:StyleID="s66"><Data ss:Type="Number">3133</Data></Cell><Cell ss:StyleID="s66"><Data ss:Type="Number">0.02</Data></Cell><Cell ss:StyleID="s66"><Data ss:Type="Number">20409869</Data></Cell><Cell ss:StyleID="s66"><Data ss:Type="Number">2126476</Data></Cell><Cell ss:StyleID="s66"><Data ss:Type="Number">10.42</Data></Cell><Cell ss:StyleID="s66"><Data ss:Type="Number">17675776</Data></Cell><Cell ss:StyleID="s66"><Data ss:Type="Number">86.6</Data></Cell><Cell ss:StyleID="s66"><Data ss:Type="Number">607617</Data></Cell><Cell ss:StyleID="s66"><Data ss:Type="Number">2.98</Data></Cell><Cell ss:StyleID="s66"><Data ss:Type="Number">95.49</Data></Cell></Row><Row ss:Height="15"><Cell ss:StyleID="s74"><Data ss:Type="String">NT10</Data></Cell><Cell ss:StyleID="s66"><Data ss:Type="Number">20873446</Data></Cell><Cell ss:StyleID="s66"><Data ss:Type="Number">3584</Data></Cell><Cell ss:StyleID="s66"><Data ss:Type="Number">0.02</Data></Cell><Cell ss:StyleID="s66"><Data ss:Type="Number">20619446</Data></Cell><Cell ss:StyleID="s66"><Data ss:Type="Number">1952402</Data></Cell><Cell ss:StyleID="s66"><Data ss:Type="Number">9.47</Data></Cell><Cell ss:StyleID="s66"><Data ss:Type="Number">18108404</Data></Cell><Cell ss:StyleID="s66"><Data ss:Type="Number">87.82</Data></Cell><Cell ss:StyleID="s66"><Data ss:Type="Number">558640</Data></Cell><Cell ss:StyleID="s66"><Data ss:Type="Number">2.71</Data></Cell><Cell ss:StyleID="s66"><Data ss:Type="Number">95.72</Data></Cell></Row><Row ss:Height="15.75"><Cell ss:StyleID="s76"><Data ss:Type="String">CT5</Data></Cell><Cell ss:StyleID="s55"><Data ss:Type="Number">20708345</Data></Cell><Cell ss:StyleID="s55"><Data ss:Type="Number">2366</Data></Cell><Cell ss:StyleID="s55"><Data ss:Type="Number">0.01</Data></Cell><Cell ss:StyleID="s55"><Data ss:Type="Number">20543460</Data></Cell><Cell ss:StyleID="s55"><Data ss:Type="Number">1122165</Data></Cell><Cell ss:StyleID="s55"><Data ss:Type="Number">5.46</Data></Cell><Cell ss:StyleID="s55"><Data ss:Type="Number">18608230</Data></Cell><Cell ss:StyleID="s55"><Data ss:Type="Number">90.58</Data></Cell><Cell ss:StyleID="s55"><Data ss:Type="Number">813065</Data></Cell><Cell ss:StyleID="s55"><Data ss:Type="Number">3.96</Data></Cell><Cell ss:StyleID="s55"><Data ss:Type="Number">97.14</Data></Cell></Row></Table><WorksheetOptions xmlns="urn:schemas-microsoft-com:office:excel"><PageSetup><Header/><Footer/></PageSetup><TopRowVisible>0</TopRowVisible><LeftColumnVisible>0</LeftColumnVisible><PageBreakZoom>100</PageBreakZoom><Panes><Pane><Number>3</Number><ActiveRow>0</ActiveRow><ActiveCol>0</ActiveCol><RangeSelection>R1C1:R80C12</RangeSelection></Pane></Panes><ProtectObjects>False</ProtectObjects><ProtectScenarios>False</ProtectScenarios></WorksheetOptions></Worksheet><Worksheet ss:Name="Table S3"><Table ss:ExpandedColumnCount="5" ss:ExpandedRowCount="85" x:FullColumns="1" x:FullRows="1" ss:DefaultColumnWidth="54" ss:DefaultRowHeight="13.5"><Column ss:Index="2" ss:StyleID="s49" ss:AutoFitWidth="0" ss:Width="72"/><Column ss:StyleID="s49" ss:Width="72"/><Column ss:StyleID="s49" ss:Width="66.75" ss:Span="1"/><Row ss:Height="15.75"><Cell ss:StyleID="s74"><Data ss:Type="String">Table S3. Y-linked differentially expressed genes between large and small testes groups.</Data></Cell><Cell ss:StyleID="s75"/><Cell ss:StyleID="s75"/><Cell ss:StyleID="s75"/><Cell ss:StyleID="s75"/></Row><Row ss:Height="15"><Cell ss:StyleID="s51"><Data ss:Type="String">Gene ID</Data></Cell><Cell ss:StyleID="s51"><Data ss:Type="String">Gene Symbl</Data></Cell><Cell ss:StyleID="s51"><Data ss:Type="String">log2FoldChange</Data></Cell><Cell ss:StyleID="s51"><Data ss:Type="String">pvalue</Data></Cell><Cell ss:StyleID="s51"><Data ss:Type="String">padj</Data></Cell></Row><Row ss:Height="15"><Cell ss:StyleID="s66"><Data ss:Type="String">LOC101119373</Data></Cell><Cell ss:StyleID="s66"><Data ss:Type="String">GPR143</Data></Cell><Cell ss:StyleID="s68"><Data ss:Type="Number">2.86703513672406</Data></Cell><Cell ss:StyleID="s67"><Data ss:Type="Number">5.26275749168042e-36</Data></Cell><Cell ss:StyleID="s67"><Data ss:Type="Number">6.84158473918454e-34</Data></Cell></Row><Row ss:Height="15"><Cell ss:StyleID="s66"><Data ss:Type="String">LOC132659030</Data></Cell><Cell ss:StyleID="s66"><Data ss:Type="String">ZNF280BY</Data></Cell><Cell ss:StyleID="s66"><Data ss:Type="Number">-3.58632571451471</Data></Cell><Cell ss:StyleID="s67"><Data ss:Type="Number">1.86308454970723e-23</Data></Cell><Cell ss:StyleID="s67"><Data ss:Type="Number">1.2110049573097e-21</Data></Cell></Row><Row ss:Height="15"><Cell ss:StyleID="s66"><Data ss:Type="String">LOC132659022</Data></Cell><Cell ss:StyleID="s66"><Data ss:Type="String">ZNF280BY</Data></Cell><Cell ss:StyleID="s66"><Data ss:Type="Number">-3.66316995118348</Data></Cell><Cell ss:StyleID="s67"><Data ss:Type="Number">6.47306947334714e-17</Data></Cell><Cell ss:StyleID="s67"><Data ss:Type="Number">2.80499677178376e-15</Data></Cell></Row><Row ss:Height="15"><Cell ss:StyleID="s66"><Data ss:Type="String">LOC132659040</Data></Cell><Cell ss:StyleID="s66"><Data ss:Type="String">ZNF280BY</Data></Cell><Cell ss:StyleID="s66"><Data ss:Type="Number">-3.9297147104303</Data></Cell><Cell ss:StyleID="s67"><Data ss:Type="Number">3.37786719580153e-14</Data></Cell><Cell ss:StyleID="s67"><Data ss:Type="Number">1.06884388721393e-12</Data></Cell></Row><Row ss:Height="15"><Cell ss:StyleID="s66"><Data ss:Type="String">LOC132659039</Data></Cell><Cell ss:StyleID="s66"><Data ss:Type="String">ZNF280BY</Data></Cell><Cell ss:StyleID="s66"><Data ss:Type="Number">-3.80904917491357</Data></Cell><Cell ss:StyleID="s67"><Data ss:Type="Number">4.11093802774588e-14</Data></Cell><Cell ss:StyleID="s67"><Data ss:Type="Number">1.06884388721393e-12</Data></Cell></Row><Row ss:Height="15"><Cell ss:StyleID="s66"><Data ss:Type="String">LOC132659035</Data></Cell><Cell ss:StyleID="s66"><Data ss:Type="String">ZNF280BY</Data></Cell><Cell ss:StyleID="s66"><Data ss:Type="Number">-3.52162325277939</Data></Cell><Cell ss:StyleID="s67"><Data ss:Type="Number">7.81704373783314e-14</Data></Cell><Cell ss:StyleID="s67"><Data ss:Type="Number">1.69369280986385e-12</Data></Cell></Row><Row ss:Height="15"><Cell ss:StyleID="s66"><Data ss:Type="String">LOC132659012</Data></Cell><Cell ss:StyleID="s66"><Data ss:Type="String">ZNF280BY</Data></Cell><Cell ss:StyleID="s66"><Data ss:Type="Number">-3.46316532688482</Data></Cell><Cell ss:StyleID="s67"><Data ss:Type="Number">1.41658704112625e-13</Data></Cell><Cell ss:StyleID="s67"><Data ss:Type="Number">2.63080450494875e-12</Data></Cell></Row><Row ss:Height="15"><Cell ss:StyleID="s66"><Data ss:Type="String">LOC132659052</Data></Cell><Cell ss:StyleID="s66"><Data ss:Type="String">CHP2</Data></Cell><Cell ss:StyleID="s68"><Data ss:Type="Number">2.66796481715813</Data></Cell><Cell ss:StyleID="s67"><Data ss:Type="Number">1.02459944299649e-12</Data></Cell><Cell ss:StyleID="s67"><Data ss:Type="Number">1.66497409486929e-11</Data></Cell></Row><Row ss:Height="15"><Cell ss:StyleID="s66"><Data ss:Type="String">LOC132659017</Data></Cell><Cell ss:StyleID="s66"><Data ss:Type="String">ZNF280BY</Data></Cell><Cell ss:StyleID="s66"><Data ss:Type="Number">-3.4042343908006</Data></Cell><Cell ss:StyleID="s67"><Data ss:Type="Number">5.9549885544555e-12</Data></Cell><Cell ss:StyleID="s67"><Data ss:Type="Number">8.6016501342135e-11</Data></Cell></Row><Row ss:Height="15"><Cell ss:StyleID="s66"><Data ss:Type="String">LOC132659038</Data></Cell><Cell ss:StyleID="s66"><Data ss:Type="String">ZNF280BY</Data></Cell><Cell ss:StyleID="s66"><Data ss:Type="Number">-3.58813447808977</Data></Cell><Cell ss:StyleID="s67"><Data ss:Type="Number">1.17487335669647e-11</Data></Cell><Cell ss:StyleID="s67"><Data ss:Type="Number">1.52733536370541e-10</Data></Cell></Row><Row ss:Height="15"><Cell ss:StyleID="s66"><Data ss:Type="String">LOC132659004</Data></Cell><Cell ss:StyleID="s66"><Data ss:Type="String">ZNF280BY</Data></Cell><Cell ss:StyleID="s66"><Data ss:Type="Number">-3.58798283970181</Data></Cell><Cell ss:StyleID="s67"><Data ss:Type="Number">1.4383257806875e-11</Data></Cell><Cell ss:StyleID="s67"><Data ss:Type="Number">1.69983955899431e-10</Data></Cell></Row><Row ss:Height="15"><Cell ss:StyleID="s66"><Data ss:Type="String">LOC132659011</Data></Cell><Cell ss:StyleID="s66"><Data ss:Type="String">ZNF280BY</Data></Cell><Cell ss:StyleID="s66"><Data ss:Type="Number">-3.72823788792613</Data></Cell><Cell ss:StyleID="s67"><Data ss:Type="Number">1.75174165195952e-11</Data></Cell><Cell ss:StyleID="s67"><Data ss:Type="Number">1.89772012295614e-10</Data></Cell></Row><Row ss:Height="15"><Cell ss:StyleID="s66"><Data ss:Type="String">LOC132659036</Data></Cell><Cell ss:StyleID="s66"><Data ss:Type="String">ZNF280BY</Data></Cell><Cell ss:StyleID="s66"><Data ss:Type="Number">-3.9450098833695</Data></Cell><Cell ss:StyleID="s67"><Data ss:Type="Number">2.429783413612e-11</Data></Cell><Cell ss:StyleID="s67"><Data ss:Type="Number">2.429783413612e-10</Data></Cell></Row><Row ss:Height="15"><Cell ss:StyleID="s66"><Data ss:Type="String">LOC132659027</Data></Cell><Cell ss:StyleID="s66"><Data ss:Type="String">ZNF280BY</Data></Cell><Cell ss:StyleID="s66"><Data ss:Type="Number">-4.25847102418935</Data></Cell><Cell ss:StyleID="s67"><Data ss:Type="Number">4.19066979664204e-11</Data></Cell><Cell ss:StyleID="s67"><Data ss:Type="Number">3.63749394619954e-10</Data></Cell></Row><Row ss:Height="15"><Cell ss:StyleID="s66"><Data ss:Type="String">LOC132659031</Data></Cell><Cell ss:StyleID="s66"><Data ss:Type="String">ZNF280BY</Data></Cell><Cell ss:StyleID="s66"><Data ss:Type="Number">-4.07179162909741</Data></Cell><Cell ss:StyleID="s67"><Data ss:Type="Number">4.19710839946101e-11</Data></Cell><Cell ss:StyleID="s67"><Data ss:Type="Number">3.63749394619954e-10</Data></Cell></Row><Row ss:Height="15"><Cell ss:StyleID="s66"><Data ss:Type="String">LOC132659025</Data></Cell><Cell ss:StyleID="s66"><Data ss:Type="String">ZNF280BY</Data></Cell><Cell ss:StyleID="s66"><Data ss:Type="Number">-3.99330906476746</Data></Cell><Cell ss:StyleID="s67"><Data ss:Type="Number">5.09109646128513e-11</Data></Cell><Cell ss:StyleID="s67"><Data ss:Type="Number">4.13651587479417e-10</Data></Cell></Row><Row ss:Height="15"><Cell ss:StyleID="s66"><Data ss:Type="String">LOC132659029</Data></Cell><Cell ss:StyleID="s66"><Data ss:Type="String">ZNF280BY</Data></Cell><Cell ss:StyleID="s66"><Data ss:Type="Number">-3.88827586705335</Data></Cell><Cell ss:StyleID="s67"><Data ss:Type="Number">1.25609026450235e-10</Data></Cell><Cell ss:StyleID="s67"><Data ss:Type="Number">9.60539614031207e-10</Data></Cell></Row><Row ss:Height="15"><Cell ss:StyleID="s66"><Data ss:Type="String">LOC132659018</Data></Cell><Cell ss:StyleID="s66"><Data ss:Type="String">ZNF280BY</Data></Cell><Cell ss:StyleID="s66"><Data ss:Type="Number">-3.29202288256592</Data></Cell><Cell ss:StyleID="s67"><Data ss:Type="Number">1.53221266634021e-10</Data></Cell><Cell ss:StyleID="s67"><Data ss:Type="Number">1.10659803680127e-9</Data></Cell></Row><Row ss:Height="15"><Cell ss:StyleID="s66"><Data ss:Type="String">LOC132659023</Data></Cell><Cell ss:StyleID="s66"><Data ss:Type="String">ZNF280BY</Data></Cell><Cell ss:StyleID="s66"><Data ss:Type="Number">-3.66719491924857</Data></Cell><Cell ss:StyleID="s67"><Data ss:Type="Number">2.19763786810064e-10</Data></Cell><Cell ss:StyleID="s67"><Data ss:Type="Number">1.50364696238465e-9</Data></Cell></Row><Row ss:Height="15"><Cell ss:StyleID="s66"><Data ss:Type="String">LOC101119116</Data></Cell><Cell ss:StyleID="s66"><Data ss:Type="String">TBL1X</Data></Cell><Cell ss:StyleID="s68"><Data ss:Type="Number">1.66616313848893</Data></Cell><Cell ss:StyleID="s67"><Data ss:Type="Number">3.8653768970723e-10</Data></Cell><Cell ss:StyleID="s67"><Data ss:Type="Number">2.512494983097e-9</Data></Cell></Row><Row ss:Height="15"><Cell ss:StyleID="s66"><Data ss:Type="String">LOC132659058</Data></Cell><Cell ss:StyleID="s66"><Data ss:Type="String">UTY</Data></Cell><Cell ss:StyleID="s68"><Data ss:Type="Number">1.54091298824818</Data></Cell><Cell ss:StyleID="s67"><Data ss:Type="Number">4.16998931357117e-10</Data></Cell><Cell ss:StyleID="s67"><Data ss:Type="Number">2.58142195602025e-9</Data></Cell></Row><Row ss:Height="15"><Cell ss:StyleID="s66"><Data ss:Type="String">LOC132659078</Data></Cell><Cell ss:StyleID="s66"><Data ss:Type="String">PRAMEY</Data></Cell><Cell ss:StyleID="s66"><Data ss:Type="Number">-3.98933565719783</Data></Cell><Cell ss:StyleID="s67"><Data ss:Type="Number">7.23113994701118e-10</Data></Cell><Cell ss:StyleID="s67"><Data ss:Type="Number">4.08716605700632e-9</Data></Cell></Row><Row ss:Height="15"><Cell ss:StyleID="s66"><Data ss:Type="String">LOC132659026</Data></Cell><Cell ss:StyleID="s66"><Data ss:Type="String">ZNF280BY</Data></Cell><Cell ss:StyleID="s66"><Data ss:Type="Number">-3.2435608879833</Data></Cell><Cell ss:StyleID="s67"><Data ss:Type="Number">7.20330245167998e-10</Data></Cell><Cell ss:StyleID="s67"><Data ss:Type="Number">4.08716605700632e-9</Data></Cell></Row><Row ss:Height="15"><Cell ss:StyleID="s66"><Data ss:Type="String">LOC132659076</Data></Cell><Cell ss:StyleID="s66"><Data ss:Type="String">LOC132659076</Data></Cell><Cell ss:StyleID="s66"><Data ss:Type="Number">-5.59808459753278</Data></Cell><Cell ss:StyleID="s67"><Data ss:Type="Number">1.97281665021138e-9</Data></Cell><Cell ss:StyleID="s67"><Data ss:Type="Number">1.0686090188645e-8</Data></Cell></Row><Row ss:Height="15"><Cell ss:StyleID="s66"><Data ss:Type="String">LOC132658974</Data></Cell><Cell ss:StyleID="s66"><Data ss:Type="String">LOC132658974</Data></Cell><Cell ss:StyleID="s66"><Data ss:Type="Number">-5.5460136986002</Data></Cell><Cell ss:StyleID="s67"><Data ss:Type="Number">2.77008094467928e-9</Data></Cell><Cell ss:StyleID="s67"><Data ss:Type="Number">1.3337426770678e-8</Data></Cell></Row><Row ss:Height="15"><Cell ss:StyleID="s66"><Data ss:Type="String">LOC132659007</Data></Cell><Cell ss:StyleID="s66"><Data ss:Type="String">ZNF280BY</Data></Cell><Cell ss:StyleID="s66"><Data ss:Type="Number">-2.62330914371402</Data></Cell><Cell ss:StyleID="s67"><Data ss:Type="Number">2.67277769209093e-9</Data></Cell><Cell ss:StyleID="s67"><Data ss:Type="Number">1.3337426770678e-8</Data></Cell></Row><Row ss:Height="15"><Cell ss:StyleID="s66"><Data ss:Type="String">LOC101115509</Data></Cell><Cell ss:StyleID="s66"><Data ss:Type="String">CSF2RA</Data></Cell><Cell ss:StyleID="s68"><Data ss:Type="Number">1.20310662831913</Data></Cell><Cell ss:StyleID="s67"><Data ss:Type="Number">2.74953495692013e-9</Data></Cell><Cell ss:StyleID="s67"><Data ss:Type="Number">1.3337426770678e-8</Data></Cell></Row><Row ss:Height="15"><Cell ss:StyleID="s66"><Data ss:Type="String">LOC132659021</Data></Cell><Cell ss:StyleID="s66"><Data ss:Type="String">ZNF280BY</Data></Cell><Cell ss:StyleID="s66"><Data ss:Type="Number">-3.64589443518096</Data></Cell><Cell ss:StyleID="s67"><Data ss:Type="Number">3.3999904619902e-9</Data></Cell><Cell ss:StyleID="s67"><Data ss:Type="Number">1.57856700020974e-8</Data></Cell></Row><Row ss:Height="15"><Cell ss:StyleID="s66"><Data ss:Type="String">LOC132659034</Data></Cell><Cell ss:StyleID="s66"><Data ss:Type="String">ZNF280BY</Data></Cell><Cell ss:StyleID="s66"><Data ss:Type="Number">-3.82557013201497</Data></Cell><Cell ss:StyleID="s67"><Data ss:Type="Number">6.61701038740122e-9</Data></Cell><Cell ss:StyleID="s67"><Data ss:Type="Number">2.96624603573158e-8</Data></Cell></Row><Row ss:Height="15"><Cell ss:StyleID="s66"><Data ss:Type="String">LOC121818231</Data></Cell><Cell ss:StyleID="s66"><Data ss:Type="String">LOC121818231</Data></Cell><Cell ss:StyleID="s68"><Data ss:Type="Number">2.01628601465391</Data></Cell><Cell ss:StyleID="s67"><Data ss:Type="Number">1.28109410361359e-8</Data></Cell><Cell ss:StyleID="s67"><Data ss:Type="Number">5.55140778232556e-8</Data></Cell></Row><Row ss:Height="15"><Cell ss:StyleID="s66"><Data ss:Type="String">LOC105605313</Data></Cell><Cell ss:StyleID="s66"><Data ss:Type="String">CSF2RA</Data></Cell><Cell ss:StyleID="s68"><Data ss:Type="Number">1.70688916122787</Data></Cell><Cell ss:StyleID="s67"><Data ss:Type="Number">1.32642914779658e-8</Data></Cell><Cell ss:StyleID="s67"><Data ss:Type="Number">5.5624448133405e-8</Data></Cell></Row><Row ss:Height="15"><Cell ss:StyleID="s66"><Data ss:Type="String">LOC132659014</Data></Cell><Cell ss:StyleID="s66"><Data ss:Type="String">ZNF280BY</Data></Cell><Cell ss:StyleID="s66"><Data ss:Type="Number">-3.46950249070744</Data></Cell><Cell ss:StyleID="s67"><Data ss:Type="Number">1.4331235163835e-8</Data></Cell><Cell ss:StyleID="s67"><Data ss:Type="Number">5.64563809484411e-8</Data></Cell></Row><Row ss:Height="15"><Cell ss:StyleID="s66"><Data ss:Type="String">SLC25A6</Data></Cell><Cell ss:StyleID="s66"><Data ss:Type="String">SLC25A6</Data></Cell><Cell ss:StyleID="s68"><Data ss:Type="Number">2.26747728694042</Data></Cell><Cell ss:StyleID="s67"><Data ss:Type="Number">1.43281240479325e-8</Data></Cell><Cell ss:StyleID="s67"><Data ss:Type="Number">5.64563809484411e-8</Data></Cell></Row><Row ss:Height="15"><Cell ss:StyleID="s66"><Data ss:Type="String">LOC101115258</Data></Cell><Cell ss:StyleID="s66"><Data ss:Type="String">ZBED1</Data></Cell><Cell ss:StyleID="s68"><Data ss:Type="Number">1.55639572439625</Data></Cell><Cell ss:StyleID="s67"><Data ss:Type="Number">1.50427410579274e-8</Data></Cell><Cell ss:StyleID="s67"><Data ss:Type="Number">5.7516362868546e-8</Data></Cell></Row><Row ss:Height="15"><Cell ss:StyleID="s66"><Data ss:Type="String">LOC132658880</Data></Cell><Cell ss:StyleID="s66"><Data ss:Type="String">LOC132658880</Data></Cell><Cell ss:StyleID="s68"><Data ss:Type="Number">1.77823560288579</Data></Cell><Cell ss:StyleID="s67"><Data ss:Type="Number">6.6611343880501e-8</Data></Cell><Cell ss:StyleID="s67"><Data ss:Type="Number">2.47413562984718e-7</Data></Cell></Row><Row ss:Height="15"><Cell ss:StyleID="s66"><Data ss:Type="String">LOC132659020</Data></Cell><Cell ss:StyleID="s66"><Data ss:Type="String">ZNF280BY</Data></Cell><Cell ss:StyleID="s66"><Data ss:Type="Number">-3.47428534943797</Data></Cell><Cell ss:StyleID="s67"><Data ss:Type="Number">8.56810646825613e-8</Data></Cell><Cell ss:StyleID="s67"><Data ss:Type="Number">3.09403844687027e-7</Data></Cell></Row><Row ss:Height="15"><Cell ss:StyleID="s66"><Data ss:Type="String">XG</Data></Cell><Cell ss:StyleID="s66"><Data ss:Type="String">XG</Data></Cell><Cell ss:StyleID="s68"><Data ss:Type="Number">2.41134267152151</Data></Cell><Cell ss:StyleID="s67"><Data ss:Type="Number">1.64872814553793e-7</Data></Cell><Cell ss:StyleID="s67"><Data ss:Type="Number">5.7928286194576e-7</Data></Cell></Row><Row ss:Height="15"><Cell ss:StyleID="s66"><Data ss:Type="String">CD99</Data></Cell><Cell ss:StyleID="s66"><Data ss:Type="String">CD99</Data></Cell><Cell ss:StyleID="s68"><Data ss:Type="Number">1.82062426958512</Data></Cell><Cell ss:StyleID="s67"><Data ss:Type="Number">2.16811386943067e-7</Data></Cell><Cell ss:StyleID="s67"><Data ss:Type="Number">7.41723165857861e-7</Data></Cell></Row><Row ss:Height="15"><Cell ss:StyleID="s66"><Data ss:Type="String">LOC132658999</Data></Cell><Cell ss:StyleID="s66"><Data ss:Type="String">LOC132658999</Data></Cell><Cell ss:StyleID="s66"><Data ss:Type="Number">-5.33800210548364</Data></Cell><Cell ss:StyleID="s67"><Data ss:Type="Number">4.46013568349971e-7</Data></Cell><Cell ss:StyleID="s67"><Data ss:Type="Number">1.4867118944999e-6</Data></Cell></Row><Row ss:Height="15"><Cell ss:StyleID="s66"><Data ss:Type="String">ARSD</Data></Cell><Cell ss:StyleID="s66"><Data ss:Type="String">ARSD</Data></Cell><Cell ss:StyleID="s68"><Data ss:Type="Number">1.68473378688373</Data></Cell><Cell ss:StyleID="s67"><Data ss:Type="Number">5.72906735783064e-7</Data></Cell><Cell ss:StyleID="s67"><Data ss:Type="Number">1.86194689129496e-6</Data></Cell></Row><Row ss:Height="15"><Cell ss:StyleID="s66"><Data ss:Type="String">LOC132659042</Data></Cell><Cell ss:StyleID="s66"><Data ss:Type="String">ZNF280BY</Data></Cell><Cell ss:StyleID="s66"><Data ss:Type="Number">-2.23633405507001</Data></Cell><Cell ss:StyleID="s67"><Data ss:Type="Number">1.3892812528134e-6</Data></Cell><Cell ss:StyleID="s67"><Data ss:Type="Number">4.40503811867664e-6</Data></Cell></Row><Row ss:Height="15"><Cell ss:StyleID="s66"><Data ss:Type="String">LOC105611964</Data></Cell><Cell ss:StyleID="s66"><Data ss:Type="String">ASMTL</Data></Cell><Cell ss:StyleID="s68"><Data ss:Type="Number">2.10752246060928</Data></Cell><Cell ss:StyleID="s67"><Data ss:Type="Number">3.42280450187062e-6</Data></Cell><Cell ss:StyleID="s67"><Data ss:Type="Number">1.03480136103065e-5</Data></Cell></Row><Row ss:Height="15"><Cell ss:StyleID="s66"><Data ss:Type="String">LOC132658965</Data></Cell><Cell ss:StyleID="s66"><Data ss:Type="String">HSFY</Data></Cell><Cell ss:StyleID="s66"><Data ss:Type="Number">-4.29371501500001</Data></Cell><Cell ss:StyleID="s67"><Data ss:Type="Number">6.22418404834732e-6</Data></Cell><Cell ss:StyleID="s67"><Data ss:Type="Number">1.83896346882989e-5</Data></Cell></Row><Row ss:Height="15"><Cell ss:StyleID="s66"><Data ss:Type="String">LOC132659002</Data></Cell><Cell ss:StyleID="s66"><Data ss:Type="String">HSFY</Data></Cell><Cell ss:StyleID="s66"><Data ss:Type="Number">-4.51451355535128</Data></Cell><Cell ss:StyleID="s67"><Data ss:Type="Number">7.21269600781425e-6</Data></Cell><Cell ss:StyleID="s67"><Data ss:Type="Number">2.03837061090403e-5</Data></Cell></Row><Row ss:Height="15"><Cell ss:StyleID="s66"><Data ss:Type="String">LOC105611500</Data></Cell><Cell ss:StyleID="s66"><Data ss:Type="String">GTBP1</Data></Cell><Cell ss:StyleID="s66"><Data ss:Type="Number">-1.26941038482067</Data></Cell><Cell ss:StyleID="s67"><Data ss:Type="Number">7.1212881724404e-6</Data></Cell><Cell ss:StyleID="s67"><Data ss:Type="Number">2.03837061090403e-5</Data></Cell></Row><Row ss:Height="15"><Cell ss:StyleID="s66"><Data ss:Type="String">LOC132658993</Data></Cell><Cell ss:StyleID="s66"><Data ss:Type="String">HSFY</Data></Cell><Cell ss:StyleID="s66"><Data ss:Type="Number">-4.56686021079905</Data></Cell><Cell ss:StyleID="s67"><Data ss:Type="Number">9.50741324906236e-6</Data></Cell><Cell ss:StyleID="s67"><Data ss:Type="Number">2.62971004761299e-5</Data></Cell></Row><Row ss:Height="15"><Cell ss:StyleID="s66"><Data ss:Type="String">LOC132658992</Data></Cell><Cell ss:StyleID="s66"><Data ss:Type="String">HSFY</Data></Cell><Cell ss:StyleID="s66"><Data ss:Type="Number">-4.53324418046778</Data></Cell><Cell ss:StyleID="s67"><Data ss:Type="Number">1.22126680115389e-5</Data></Cell><Cell ss:StyleID="s67"><Data ss:Type="Number">3.30759758645845e-5</Data></Cell></Row><Row ss:Height="15"><Cell ss:StyleID="s66"><Data ss:Type="String">LOC132658966</Data></Cell><Cell ss:StyleID="s66"><Data ss:Type="String">HSFY</Data></Cell><Cell ss:StyleID="s66"><Data ss:Type="Number">-4.59778839772329</Data></Cell><Cell ss:StyleID="s67"><Data ss:Type="Number">1.29257313505973e-5</Data></Cell><Cell ss:StyleID="s67"><Data ss:Type="Number">3.37307266243913e-5</Data></Cell></Row><Row ss:Height="15"><Cell ss:StyleID="s66"><Data ss:Type="String">LOC132658979</Data></Cell><Cell ss:StyleID="s66"><Data ss:Type="String">HSFY</Data></Cell><Cell ss:StyleID="s66"><Data ss:Type="Number">-4.42266559616691</Data></Cell><Cell ss:StyleID="s67"><Data ss:Type="Number">1.29733563939966e-5</Data></Cell><Cell ss:StyleID="s67"><Data ss:Type="Number">3.37307266243913e-5</Data></Cell></Row><Row ss:Height="15"><Cell ss:StyleID="s66"><Data ss:Type="String">LOC105605322</Data></Cell><Cell ss:StyleID="s66"><Data ss:Type="String">LOC105605322</Data></Cell><Cell ss:StyleID="s68"><Data ss:Type="Number">1.02550875632025</Data></Cell><Cell ss:StyleID="s67"><Data ss:Type="Number">1.64466708102994e-5</Data></Cell><Cell ss:StyleID="s67"><Data ss:Type="Number">4.19228863791945e-5</Data></Cell></Row><Row ss:Height="15"><Cell ss:StyleID="s66"><Data ss:Type="String">LOC132658964</Data></Cell><Cell ss:StyleID="s66"><Data ss:Type="String">HSFY</Data></Cell><Cell ss:StyleID="s66"><Data ss:Type="Number">-4.4718381047797</Data></Cell><Cell ss:StyleID="s67"><Data ss:Type="Number">2.37717970387858e-5</Data></Cell><Cell ss:StyleID="s67"><Data ss:Type="Number">5.94294925969645e-5</Data></Cell></Row><Row ss:Height="15"><Cell ss:StyleID="s66"><Data ss:Type="String">LOC132658981</Data></Cell><Cell ss:StyleID="s66"><Data ss:Type="String">HSFY</Data></Cell><Cell ss:StyleID="s66"><Data ss:Type="Number">-4.47386573074719</Data></Cell><Cell ss:StyleID="s67"><Data ss:Type="Number">2.54167391145095e-5</Data></Cell><Cell ss:StyleID="s67"><Data ss:Type="Number">6.23429449978535e-5</Data></Cell></Row><Row ss:Height="15"><Cell ss:StyleID="s66"><Data ss:Type="String">LOC101117061</Data></Cell><Cell ss:StyleID="s66"><Data ss:Type="String">GTPBP6</Data></Cell><Cell ss:StyleID="s68"><Data ss:Type="Number">1.20979295371952</Data></Cell><Cell ss:StyleID="s67"><Data ss:Type="Number">3.08046694256598e-5</Data></Cell><Cell ss:StyleID="s67"><Data ss:Type="Number">7.41593893580699e-5</Data></Cell></Row><Row ss:Height="15"><Cell ss:StyleID="s66"><Data ss:Type="String">LOC132658986</Data></Cell><Cell ss:StyleID="s66"><Data ss:Type="String">HSFY</Data></Cell><Cell ss:StyleID="s66"><Data ss:Type="Number">-4.35723882749511</Data></Cell><Cell ss:StyleID="s67"><Data ss:Type="Number">3.58662445283087e-5</Data></Cell><Cell ss:StyleID="s67"><Data ss:Type="Number">8.47747597941841e-5</Data></Cell></Row><Row ss:Height="15"><Cell ss:StyleID="s66"><Data ss:Type="String">LOC132659019</Data></Cell><Cell ss:StyleID="s66"><Data ss:Type="String">ZNF280BY</Data></Cell><Cell ss:StyleID="s66"><Data ss:Type="Number">-2.24995792601655</Data></Cell><Cell ss:StyleID="s67"><Data ss:Type="Number">4.61898562460054e-5</Data></Cell><Cell ss:StyleID="s68"><Data ss:Type="Number">0.000107226451999655</Data></Cell></Row><Row ss:Height="15"><Cell ss:StyleID="s66"><Data ss:Type="String">LOC105605337</Data></Cell><Cell ss:StyleID="s66"><Data ss:Type="String">LOC105605337</Data></Cell><Cell ss:StyleID="s68"><Data ss:Type="Number">2.67301983604529</Data></Cell><Cell ss:StyleID="s67"><Data ss:Type="Number">5.03358252070128e-5</Data></Cell><Cell ss:StyleID="s68"><Data ss:Type="Number">0.000114801004858099</Data></Cell></Row><Row ss:Height="15"><Cell ss:StyleID="s66"><Data ss:Type="String">LOC101117055</Data></Cell><Cell ss:StyleID="s66"><Data ss:Type="String">ZNF160</Data></Cell><Cell ss:StyleID="s68"><Data ss:Type="Number">1.41693978588929</Data></Cell><Cell ss:StyleID="s67"><Data ss:Type="Number">5.41083658960594e-5</Data></Cell><Cell ss:StyleID="s68"><Data ss:Type="Number">0.000121277371835995</Data></Cell></Row><Row ss:Height="15"><Cell ss:StyleID="s66"><Data ss:Type="String">LOC132659072</Data></Cell><Cell ss:StyleID="s66"><Data ss:Type="String">HSFY</Data></Cell><Cell ss:StyleID="s66"><Data ss:Type="Number">-3.92315383917174</Data></Cell><Cell ss:StyleID="s67"><Data ss:Type="Number">5.74247205480996e-5</Data></Cell><Cell ss:StyleID="s68"><Data ss:Type="Number">0.000126529045275474</Data></Cell></Row><Row ss:Height="15"><Cell ss:StyleID="s66"><Data ss:Type="String">LOC132658975</Data></Cell><Cell ss:StyleID="s66"><Data ss:Type="String">HSFY</Data></Cell><Cell ss:StyleID="s66"><Data ss:Type="Number">-3.93461247841842</Data></Cell><Cell ss:StyleID="s68"><Data ss:Type="Number">0.000128049874293766</Data></Cell><Cell ss:StyleID="s68"><Data ss:Type="Number">0.000272893174724418</Data></Cell></Row><Row ss:Height="15"><Cell ss:StyleID="s66"><Data ss:Type="String">ARSL</Data></Cell><Cell ss:StyleID="s66"><Data ss:Type="String">ARSL</Data></Cell><Cell ss:StyleID="s68"><Data ss:Type="Number">1.24820042121384</Data></Cell><Cell ss:StyleID="s68"><Data ss:Type="Number">0.000134309423146714</Data></Cell><Cell ss:StyleID="s68"><Data ss:Type="Number">0.000281616532404401</Data></Cell></Row><Row ss:Height="15"><Cell ss:StyleID="s66"><Data ss:Type="String">LOC132658972</Data></Cell><Cell ss:StyleID="s66"><Data ss:Type="String">HSFY</Data></Cell><Cell ss:StyleID="s66"><Data ss:Type="Number">-4.21561245567724</Data></Cell><Cell ss:StyleID="s68"><Data ss:Type="Number">0.000155932212835925</Data></Cell><Cell ss:StyleID="s68"><Data ss:Type="Number">0.000321764883629687</Data></Cell></Row><Row ss:Height="15"><Cell ss:StyleID="s66"><Data ss:Type="String">LOC132657141</Data></Cell><Cell ss:StyleID="s66"><Data ss:Type="String">PRB3</Data></Cell><Cell ss:StyleID="s68"><Data ss:Type="Number">1.10244235604811</Data></Cell><Cell ss:StyleID="s68"><Data ss:Type="Number">0.000174381964645509</Data></Cell><Cell ss:StyleID="s68"><Data ss:Type="Number">0.00035421336568619</Data></Cell></Row><Row ss:Height="15"><Cell ss:StyleID="s66"><Data ss:Type="String">LOC132659050</Data></Cell><Cell ss:StyleID="s66"><Data ss:Type="String">LOC132659050</Data></Cell><Cell ss:StyleID="s68"><Data ss:Type="Number">1.45045576748212</Data></Cell><Cell ss:StyleID="s68"><Data ss:Type="Number">0.000274199414038964</Data></Cell><Cell ss:StyleID="s68"><Data ss:Type="Number">0.000540089754925231</Data></Cell></Row><Row ss:Height="15"><Cell ss:StyleID="s66"><Data ss:Type="String">LOC132659053</Data></Cell><Cell ss:StyleID="s66"><Data ss:Type="String">AMELY</Data></Cell><Cell ss:StyleID="s68"><Data ss:Type="Number">1.76600716540427</Data></Cell><Cell ss:StyleID="s68"><Data ss:Type="Number">0.000295830063900482</Data></Cell><Cell ss:StyleID="s68"><Data ss:Type="Number">0.000573998631448697</Data></Cell></Row><Row ss:Height="15"><Cell ss:StyleID="s66"><Data ss:Type="String">SRY</Data></Cell><Cell ss:StyleID="s66"><Data ss:Type="String">SRY</Data></Cell><Cell ss:StyleID="s68"><Data ss:Type="Number">1.90129277396055</Data></Cell><Cell ss:StyleID="s68"><Data ss:Type="Number">0.000439218733141257</Data></Cell><Cell ss:StyleID="s68"><Data ss:Type="Number">0.000839682872181816</Data></Cell></Row><Row ss:Height="15"><Cell ss:StyleID="s66"><Data ss:Type="String">LOC132658864</Data></Cell><Cell ss:StyleID="s66"><Data ss:Type="String">TSPY3</Data></Cell><Cell ss:StyleID="s66"><Data ss:Type="Number">-1.74035681502771</Data></Cell><Cell ss:StyleID="s68"><Data ss:Type="Number">0.000559729927873469</Data></Cell><Cell ss:StyleID="s68"><Data ss:Type="Number">0.0010394984374793</Data></Cell></Row><Row ss:Height="15"><Cell ss:StyleID="s66"><Data ss:Type="String">ARSH</Data></Cell><Cell ss:StyleID="s66"><Data ss:Type="String">ARSH</Data></Cell><Cell ss:StyleID="s68"><Data ss:Type="Number">1.2819464328384</Data></Cell><Cell ss:StyleID="s68"><Data ss:Type="Number">0.000753819511385645</Data></Cell><Cell ss:StyleID="s68"><Data ss:Type="Number">0.00134241830794704</Data></Cell></Row><Row ss:Height="15"><Cell ss:StyleID="s66"><Data ss:Type="String">LOC132658863</Data></Cell><Cell ss:StyleID="s66"><Data ss:Type="String">TSPY3</Data></Cell><Cell ss:StyleID="s66"><Data ss:Type="Number">-1.80653115478401</Data></Cell><Cell ss:StyleID="s68"><Data ss:Type="Number">0.000774680416675811</Data></Cell><Cell ss:StyleID="s68"><Data ss:Type="Number">0.00136092505632237</Data></Cell></Row><Row ss:Height="15"><Cell ss:StyleID="s66"><Data ss:Type="String">LOC132658895</Data></Cell><Cell ss:StyleID="s66"><Data ss:Type="String">TSPY3</Data></Cell><Cell ss:StyleID="s66"><Data ss:Type="Number">-1.78082741887591</Data></Cell><Cell ss:StyleID="s68"><Data ss:Type="Number">0.000801041645865851</Data></Cell><Cell ss:StyleID="s68"><Data ss:Type="Number">0.00138847218616747</Data></Cell></Row><Row ss:Height="15"><Cell ss:StyleID="s66"><Data ss:Type="String">LOC101117303</Data></Cell><Cell ss:StyleID="s66"><Data ss:Type="String">PNPLA4</Data></Cell><Cell ss:StyleID="s68"><Data ss:Type="Number">1.05919527788102</Data></Cell><Cell ss:StyleID="s68"><Data ss:Type="Number">0.00155930653224769</Data></Cell><Cell ss:StyleID="s68"><Data ss:Type="Number">0.00259884422041281</Data></Cell></Row><Row ss:Height="15"><Cell ss:StyleID="s66"><Data ss:Type="String">LOC121818236</Data></Cell><Cell ss:StyleID="s66"><Data ss:Type="String">LOC121818236</Data></Cell><Cell ss:StyleID="s66"><Data ss:Type="Number">-3.22704085409074</Data></Cell><Cell ss:StyleID="s68"><Data ss:Type="Number">0.00253919144082343</Data></Cell><Cell ss:StyleID="s68"><Data ss:Type="Number">0.0041784162950259</Data></Cell></Row><Row ss:Height="15"><Cell ss:StyleID="s66"><Data ss:Type="String">LOC132659054</Data></Cell><Cell ss:StyleID="s66"><Data ss:Type="String">LOC132659054</Data></Cell><Cell ss:StyleID="s68"><Data ss:Type="Number">1.31867597296915</Data></Cell><Cell ss:StyleID="s68"><Data ss:Type="Number">0.00318477299695981</Data></Cell><Cell ss:StyleID="s68"><Data ss:Type="Number">0.00511136406919476</Data></Cell></Row><Row ss:Height="15"><Cell ss:StyleID="s66"><Data ss:Type="String">IL3RA</Data></Cell><Cell ss:StyleID="s66"><Data ss:Type="String">IL3RA</Data></Cell><Cell ss:StyleID="s68"><Data ss:Type="Number">1.34578894863102</Data></Cell><Cell ss:StyleID="s68"><Data ss:Type="Number">0.00440400885098388</Data></Cell><Cell ss:StyleID="s68"><Data ss:Type="Number">0.00698196525155982</Data></Cell></Row><Row ss:Height="15"><Cell ss:StyleID="s66"><Data ss:Type="String">LOC132658862</Data></Cell><Cell ss:StyleID="s66"><Data ss:Type="String">TSPY3</Data></Cell><Cell ss:StyleID="s66"><Data ss:Type="Number">-1.66456609698798</Data></Cell><Cell ss:StyleID="s68"><Data ss:Type="Number">0.00450151451395416</Data></Cell><Cell ss:StyleID="s68"><Data ss:Type="Number">0.00705056490137398</Data></Cell></Row><Row ss:Height="15"><Cell ss:StyleID="s66"><Data ss:Type="String">LOC101115005</Data></Cell><Cell ss:StyleID="s66"><Data ss:Type="String">DHRSX</Data></Cell><Cell ss:StyleID="s68"><Data ss:Type="Number">1.18173600161635</Data></Cell><Cell ss:StyleID="s68"><Data ss:Type="Number">0.00467636077546997</Data></Cell><Cell ss:StyleID="s68"><Data ss:Type="Number">0.0072372250096559</Data></Cell></Row><Row ss:Height="15"><Cell ss:StyleID="s66"><Data ss:Type="String">LOC132659060</Data></Cell><Cell ss:StyleID="s66"><Data ss:Type="String">LOC132659060</Data></Cell><Cell ss:StyleID="s68"><Data ss:Type="Number">1.83794743876396</Data></Cell><Cell ss:StyleID="s68"><Data ss:Type="Number">0.00506984908152419</Data></Cell><Cell ss:StyleID="s68"><Data ss:Type="Number">0.00775388683056641</Data></Cell></Row><Row ss:Height="15"><Cell ss:StyleID="s66"><Data ss:Type="String">LOC132658865</Data></Cell><Cell ss:StyleID="s66"><Data ss:Type="String">TSPY3</Data></Cell><Cell ss:StyleID="s66"><Data ss:Type="Number">-1.66690289839127</Data></Cell><Cell ss:StyleID="s68"><Data ss:Type="Number">0.00534936476212552</Data></Cell><Cell ss:StyleID="s68"><Data ss:Type="Number">0.00808624905902694</Data></Cell></Row><Row ss:Height="15"><Cell ss:StyleID="s71"><Data ss:Type="String">LOC132658838</Data></Cell><Cell ss:StyleID="s71"><Data ss:Type="String">LOC132658838</Data></Cell><Cell ss:StyleID="s72"><Data ss:Type="Number">3.96136091280701</Data></Cell><Cell ss:StyleID="s72"><Data ss:Type="Number">0.00766860204369833</Data></Cell><Cell ss:StyleID="s72"><Data ss:Type="Number">0.0113286166554634</Data></Cell></Row><Row ss:Height="15"><Cell ss:StyleID="s66"><Data ss:Type="String">LOC121818205</Data></Cell><Cell ss:StyleID="s66"><Data ss:Type="String">BOS2D</Data></Cell><Cell ss:StyleID="s68"><Data ss:Type="Number">1.00111333274766</Data></Cell><Cell ss:StyleID="s68"><Data ss:Type="Number">0.0102793583890617</Data></Cell><Cell ss:StyleID="s68"><Data ss:Type="Number">0.0148479621175335</Data></Cell></Row><Row ss:Height="15"><Cell ss:StyleID="s66"><Data ss:Type="String">ASMT</Data></Cell><Cell ss:StyleID="s66"><Data ss:Type="String">ASMT</Data></Cell><Cell ss:StyleID="s66"><Data ss:Type="Number">-1.75793546778009</Data></Cell><Cell ss:StyleID="s68"><Data ss:Type="Number">0.0121684899634918</Data></Cell><Cell ss:StyleID="s68"><Data ss:Type="Number">0.0173835570907025</Data></Cell></Row><Row ss:Height="15"><Cell ss:StyleID="s66"><Data ss:Type="String">LOC132658952</Data></Cell><Cell ss:StyleID="s66"><Data ss:Type="String">ZNF280BY</Data></Cell><Cell ss:StyleID="s66"><Data ss:Type="Number">-1.85765369801635</Data></Cell><Cell ss:StyleID="s68"><Data ss:Type="Number">0.0204302143353417</Data></Cell><Cell ss:StyleID="s68"><Data ss:Type="Number">0.0285583641246711</Data></Cell></Row><Row ss:Height="15"><Cell ss:StyleID="s66"><Data ss:Type="String">LOC132659088</Data></Cell><Cell ss:StyleID="s66"><Data ss:Type="String">RNU6-1</Data></Cell><Cell ss:StyleID="s68"><Data ss:Type="Number">2.20923594033311</Data></Cell><Cell ss:StyleID="s68"><Data ss:Type="Number">0.029952767457075</Data></Cell><Cell ss:StyleID="s68"><Data ss:Type="Number">0.0409879975728395</Data></Cell></Row><Row ss:Height="15.75"><Cell ss:StyleID="s55"><Data ss:Type="String">LOC114111205</Data></Cell><Cell ss:StyleID="s55"><Data ss:Type="String">LOC114111205</Data></Cell><Cell ss:StyleID="s70"><Data ss:Type="Number">1.64157016523984</Data></Cell><Cell ss:StyleID="s70"><Data ss:Type="Number">0.0473789671623482</Data></Cell><Cell ss:StyleID="s70"><Data ss:Type="Number">0.0634975848567554</Data></Cell></Row></Table><WorksheetOptions xmlns="urn:schemas-microsoft-com:office:excel"><PageSetup><Header/><Footer/></PageSetup><TopRowVisible>0</TopRowVisible><LeftColumnVisible>0</LeftColumnVisible><PageBreakZoom>100</PageBreakZoom><Panes><Pane><Number>3</Number><ActiveRow>16</ActiveRow><ActiveCol>6</ActiveCol><RangeSelection>R17C7</RangeSelection></Pane></Panes><ProtectObjects>False</ProtectObjects><ProtectScenarios>False</ProtectScenarios></WorksheetOptions></Worksheet><Worksheet ss:Name="Table S4"><Table ss:ExpandedColumnCount="5" ss:ExpandedRowCount="67" x:FullColumns="1" x:FullRows="1" ss:DefaultColumnWidth="54" ss:DefaultRowHeight="13.5"><Column ss:Index="3" ss:StyleID="s49" ss:Width="72"/><Column ss:StyleID="s49" ss:Width="66.75" ss:Span="1"/><Row ss:Height="15.75"><Cell ss:StyleID="s66"><Data ss:Type="String">Table S4. Y-linked differentially expressed genes between cryptorchid and normal testes.</Data></Cell><Cell ss:StyleID="s66"/><Cell ss:StyleID="s66"/><Cell ss:StyleID="s66"/><Cell ss:StyleID="s66"/></Row><Row ss:Height="15"><Cell ss:StyleID="s51"><Data ss:Type="String">GeneID</Data></Cell><Cell ss:StyleID="s51"><Data ss:Type="String">Gene Symbl</Data></Cell><Cell ss:StyleID="s51"><Data ss:Type="String">log2FoldChange</Data></Cell><Cell ss:StyleID="s51"><Data ss:Type="String">pvalue</Data></Cell><Cell ss:StyleID="s51"><Data ss:Type="String">padj</Data></Cell></Row><Row ss:Height="15"><Cell ss:StyleID="s66"><Data ss:Type="String">LOC132658863</Data></Cell><Cell ss:StyleID="s66"><Data ss:Type="String">TSPY3</Data></Cell><Cell ss:StyleID="s68"><Data ss:Type="Number">4.19793636142817</Data></Cell><Cell ss:StyleID="s67"><Data ss:Type="Number">3.06165806834772e-9</Data></Cell><Cell ss:StyleID="s67"><Data ss:Type="Number">2.92578770580074e-7</Data></Cell></Row><Row ss:Height="15"><Cell ss:StyleID="s66"><Data ss:Type="String">LOC132659023</Data></Cell><Cell ss:StyleID="s66"><Data ss:Type="String">ZNF280BY</Data></Cell><Cell ss:StyleID="s68"><Data ss:Type="Number">5.83503929715292</Data></Cell><Cell ss:StyleID="s67"><Data ss:Type="Number">6.96616120428748e-9</Data></Cell><Cell ss:StyleID="s67"><Data ss:Type="Number">2.92578770580074e-7</Data></Cell></Row><Row ss:Height="15"><Cell ss:StyleID="s71"><Data ss:Type="String">LOC132658999</Data></Cell><Cell ss:StyleID="s71"><Data ss:Type="String">LOC132658999</Data></Cell><Cell ss:StyleID="s72"><Data ss:Type="Number">7.80289370155353</Data></Cell><Cell ss:StyleID="s73"><Data ss:Type="Number">6.87718537665549e-9</Data></Cell><Cell ss:StyleID="s73"><Data ss:Type="Number">2.92578770580074e-7</Data></Cell></Row><Row ss:Height="15"><Cell ss:StyleID="s66"><Data ss:Type="String">LOC132659029</Data></Cell><Cell ss:StyleID="s66"><Data ss:Type="String">ZNF280BY</Data></Cell><Cell ss:StyleID="s68"><Data ss:Type="Number">6.26389634509441</Data></Cell><Cell ss:StyleID="s67"><Data ss:Type="Number">1.71603878677103e-8</Data></Cell><Cell ss:StyleID="s67"><Data ss:Type="Number">5.40552217832873e-7</Data></Cell></Row><Row ss:Height="15"><Cell ss:StyleID="s66"><Data ss:Type="String">LOC132659017</Data></Cell><Cell ss:StyleID="s66"><Data ss:Type="String">ZNF280BY</Data></Cell><Cell ss:StyleID="s68"><Data ss:Type="Number">5.34572293463364</Data></Cell><Cell ss:StyleID="s67"><Data ss:Type="Number">2.98271794855903e-8</Data></Cell><Cell ss:StyleID="s67"><Data ss:Type="Number">7.51644923036876e-7</Data></Cell></Row><Row ss:Height="15"><Cell ss:StyleID="s66"><Data ss:Type="String">LOC132659039</Data></Cell><Cell ss:StyleID="s66"><Data ss:Type="String">ZNF280BY</Data></Cell><Cell ss:StyleID="s68"><Data ss:Type="Number">5.83498852543888</Data></Cell><Cell ss:StyleID="s67"><Data ss:Type="Number">5.45922702689026e-8</Data></Cell><Cell ss:StyleID="s67"><Data ss:Type="Number">1.00643309592402e-6</Data></Cell></Row><Row ss:Height="15"><Cell ss:StyleID="s66"><Data ss:Type="String">LOC132659036</Data></Cell><Cell ss:StyleID="s66"><Data ss:Type="String">ZNF280BY</Data></Cell><Cell ss:StyleID="s68"><Data ss:Type="Number">6.43366411974591</Data></Cell><Cell ss:StyleID="s67"><Data ss:Type="Number">5.59129497735565e-8</Data></Cell><Cell ss:StyleID="s67"><Data ss:Type="Number">1.00643309592402e-6</Data></Cell></Row><Row ss:Height="15"><Cell ss:StyleID="s66"><Data ss:Type="String">LOC132658864</Data></Cell><Cell ss:StyleID="s66"><Data ss:Type="String">TSPY3</Data></Cell><Cell ss:StyleID="s68"><Data ss:Type="Number">3.90822936734202</Data></Cell><Cell ss:StyleID="s67"><Data ss:Type="Number">1.20269315067288e-7</Data></Cell><Cell ss:StyleID="s67"><Data ss:Type="Number">1.59383437837008e-6</Data></Cell></Row><Row ss:Height="15"><Cell ss:StyleID="s66"><Data ss:Type="String">LOC132659038</Data></Cell><Cell ss:StyleID="s66"><Data ss:Type="String">ZNF280BY</Data></Cell><Cell ss:StyleID="s68"><Data ss:Type="Number">5.67986089114215</Data></Cell><Cell ss:StyleID="s67"><Data ss:Type="Number">1.43746947610193e-7</Data></Cell><Cell ss:StyleID="s67"><Data ss:Type="Number">1.59383437837008e-6</Data></Cell></Row><Row ss:Height="15"><Cell ss:StyleID="s66"><Data ss:Type="String">LOC132659018</Data></Cell><Cell ss:StyleID="s66"><Data ss:Type="String">ZNF280BY</Data></Cell><Cell ss:StyleID="s68"><Data ss:Type="Number">5.82131799545875</Data></Cell><Cell ss:StyleID="s67"><Data ss:Type="Number">1.83222812643905e-7</Data></Cell><Cell ss:StyleID="s67"><Data ss:Type="Number">1.59383437837008e-6</Data></Cell></Row><Row ss:Height="15"><Cell ss:StyleID="s66"><Data ss:Type="String">LOC132659030</Data></Cell><Cell ss:StyleID="s66"><Data ss:Type="String">ZNF280BY</Data></Cell><Cell ss:StyleID="s68"><Data ss:Type="Number">6.04400261364624</Data></Cell><Cell ss:StyleID="s67"><Data ss:Type="Number">1.53786711673593e-7</Data></Cell><Cell ss:StyleID="s67"><Data ss:Type="Number">1.59383437837008e-6</Data></Cell></Row><Row ss:Height="15"><Cell ss:StyleID="s66"><Data ss:Type="String">LOC132659020</Data></Cell><Cell ss:StyleID="s66"><Data ss:Type="String">ZNF280BY</Data></Cell><Cell ss:StyleID="s68"><Data ss:Type="Number">6.21617567967441</Data></Cell><Cell ss:StyleID="s67"><Data ss:Type="Number">1.28051473827629e-7</Data></Cell><Cell ss:StyleID="s67"><Data ss:Type="Number">1.59383437837008e-6</Data></Cell></Row><Row ss:Height="15"><Cell ss:StyleID="s66"><Data ss:Type="String">LOC132659035</Data></Cell><Cell ss:StyleID="s66"><Data ss:Type="String">ZNF280BY</Data></Cell><Cell ss:StyleID="s68"><Data ss:Type="Number">6.36573077960724</Data></Cell><Cell ss:StyleID="s67"><Data ss:Type="Number">1.897421879012e-7</Data></Cell><Cell ss:StyleID="s67"><Data ss:Type="Number">1.59383437837008e-6</Data></Cell></Row><Row ss:Height="15"><Cell ss:StyleID="s66"><Data ss:Type="String">LOC132659014</Data></Cell><Cell ss:StyleID="s66"><Data ss:Type="String">ZNF280BY</Data></Cell><Cell ss:StyleID="s68"><Data ss:Type="Number">6.42883236475524</Data></Cell><Cell ss:StyleID="s67"><Data ss:Type="Number">1.88742905266903e-7</Data></Cell><Cell ss:StyleID="s67"><Data ss:Type="Number">1.59383437837008e-6</Data></Cell></Row><Row ss:Height="15"><Cell ss:StyleID="s66"><Data ss:Type="String">LOC132659040</Data></Cell><Cell ss:StyleID="s66"><Data ss:Type="String">ZNF280BY</Data></Cell><Cell ss:StyleID="s68"><Data ss:Type="Number">6.72679966453494</Data></Cell><Cell ss:StyleID="s67"><Data ss:Type="Number">1.07379721669491e-7</Data></Cell><Cell ss:StyleID="s67"><Data ss:Type="Number">1.59383437837008e-6</Data></Cell></Row><Row ss:Height="15"><Cell ss:StyleID="s66"><Data ss:Type="String">LOC132659004</Data></Cell><Cell ss:StyleID="s66"><Data ss:Type="String">ZNF280BY</Data></Cell><Cell ss:StyleID="s68"><Data ss:Type="Number">5.40496916779585</Data></Cell><Cell ss:StyleID="s67"><Data ss:Type="Number">2.45120088816401e-7</Data></Cell><Cell ss:StyleID="s67"><Data ss:Type="Number">1.81677242299215e-6</Data></Cell></Row><Row ss:Height="15"><Cell ss:StyleID="s66"><Data ss:Type="String">LOC132659078</Data></Cell><Cell ss:StyleID="s66"><Data ss:Type="String">PRAMEY</Data></Cell><Cell ss:StyleID="s66"><Data ss:Type="Number">5.530873253742</Data></Cell><Cell ss:StyleID="s67"><Data ss:Type="Number">2.349244004855e-7</Data></Cell><Cell ss:StyleID="s67"><Data ss:Type="Number">1.81677242299215e-6</Data></Cell></Row><Row ss:Height="15"><Cell ss:StyleID="s66"><Data ss:Type="String">LOC132659054</Data></Cell><Cell ss:StyleID="s66"><Data ss:Type="String">LOC132659054</Data></Cell><Cell ss:StyleID="s66"><Data ss:Type="Number">-2.51204886224783</Data></Cell><Cell ss:StyleID="s67"><Data ss:Type="Number">2.65686043046658e-7</Data></Cell><Cell ss:StyleID="s67"><Data ss:Type="Number">1.8598023013266e-6</Data></Cell></Row><Row ss:Height="15"><Cell ss:StyleID="s66"><Data ss:Type="String">LOC132659034</Data></Cell><Cell ss:StyleID="s66"><Data ss:Type="String">ZNF280BY</Data></Cell><Cell ss:StyleID="s68"><Data ss:Type="Number">5.56422540583493</Data></Cell><Cell ss:StyleID="s67"><Data ss:Type="Number">3.10589908139751e-7</Data></Cell><Cell ss:StyleID="s67"><Data ss:Type="Number">2.00383318101132e-6</Data></Cell></Row><Row ss:Height="15"><Cell ss:StyleID="s66"><Data ss:Type="String">LOC132659021</Data></Cell><Cell ss:StyleID="s66"><Data ss:Type="String">ZNF280BY</Data></Cell><Cell ss:StyleID="s68"><Data ss:Type="Number">6.14572869750479</Data></Cell><Cell ss:StyleID="s67"><Data ss:Type="Number">3.18068758890686e-7</Data></Cell><Cell ss:StyleID="s67"><Data ss:Type="Number">2.00383318101132e-6</Data></Cell></Row><Row ss:Height="15"><Cell ss:StyleID="s66"><Data ss:Type="String">LOC132659011</Data></Cell><Cell ss:StyleID="s66"><Data ss:Type="String">ZNF280BY</Data></Cell><Cell ss:StyleID="s68"><Data ss:Type="Number">5.52993703920473</Data></Cell><Cell ss:StyleID="s67"><Data ss:Type="Number">6.04814334626741e-7</Data></Cell><Cell ss:StyleID="s67"><Data ss:Type="Number">3.62888600776044e-6</Data></Cell></Row><Row ss:Height="15"><Cell ss:StyleID="s66"><Data ss:Type="String">LOC132659022</Data></Cell><Cell ss:StyleID="s66"><Data ss:Type="String">ZNF280BY</Data></Cell><Cell ss:StyleID="s68"><Data ss:Type="Number">5.86949067118256</Data></Cell><Cell ss:StyleID="s67"><Data ss:Type="Number">1.02844312853475e-6</Data></Cell><Cell ss:StyleID="s67"><Data ss:Type="Number">5.8901742816081e-6</Data></Cell></Row><Row ss:Height="15"><Cell ss:StyleID="s66"><Data ss:Type="String">LOC132659031</Data></Cell><Cell ss:StyleID="s66"><Data ss:Type="String">ZNF280BY</Data></Cell><Cell ss:StyleID="s68"><Data ss:Type="Number">5.94001473829173</Data></Cell><Cell ss:StyleID="s67"><Data ss:Type="Number">1.08293213326882e-6</Data></Cell><Cell ss:StyleID="s67"><Data ss:Type="Number">5.93258473008137e-6</Data></Cell></Row><Row ss:Height="15"><Cell ss:StyleID="s66"><Data ss:Type="String">LOC132659012</Data></Cell><Cell ss:StyleID="s66"><Data ss:Type="String">ZNF280BY</Data></Cell><Cell ss:StyleID="s68"><Data ss:Type="Number">5.5624305928085</Data></Cell><Cell ss:StyleID="s67"><Data ss:Type="Number">1.16696076483613e-6</Data></Cell><Cell ss:StyleID="s67"><Data ss:Type="Number">6.12654401538967e-6</Data></Cell></Row><Row ss:Height="15"><Cell ss:StyleID="s66"><Data ss:Type="String">LOC132658965</Data></Cell><Cell ss:StyleID="s66"><Data ss:Type="String">HSFY</Data></Cell><Cell ss:StyleID="s68"><Data ss:Type="Number">6.54390248797508</Data></Cell><Cell ss:StyleID="s67"><Data ss:Type="Number">1.6528969720003e-6</Data></Cell><Cell ss:StyleID="s67"><Data ss:Type="Number">8.33060073888153e-6</Data></Cell></Row><Row ss:Height="15"><Cell ss:StyleID="s66"><Data ss:Type="String">LOC132659027</Data></Cell><Cell ss:StyleID="s66"><Data ss:Type="String">ZNF280BY</Data></Cell><Cell ss:StyleID="s68"><Data ss:Type="Number">6.00853098887104</Data></Cell><Cell ss:StyleID="s67"><Data ss:Type="Number">1.75962491473356e-6</Data></Cell><Cell ss:StyleID="s67"><Data ss:Type="Number">8.52343032003926e-6</Data></Cell></Row><Row ss:Height="15"><Cell ss:StyleID="s66"><Data ss:Type="String">LOC132658966</Data></Cell><Cell ss:StyleID="s66"><Data ss:Type="String">HSFY</Data></Cell><Cell ss:StyleID="s68"><Data ss:Type="Number">6.93141260860449</Data></Cell><Cell ss:StyleID="s67"><Data ss:Type="Number">1.82644935429413e-6</Data></Cell><Cell ss:StyleID="s67"><Data ss:Type="Number">8.52343032003926e-6</Data></Cell></Row><Row ss:Height="15"><Cell ss:StyleID="s66"><Data ss:Type="String">LOC132659026</Data></Cell><Cell ss:StyleID="s66"><Data ss:Type="String">ZNF280BY</Data></Cell><Cell ss:StyleID="s68"><Data ss:Type="Number">5.38580373809146</Data></Cell><Cell ss:StyleID="s67"><Data ss:Type="Number">2.14044045322251e-6</Data></Cell><Cell ss:StyleID="s67"><Data ss:Type="Number">9.63198203950131e-6</Data></Cell></Row><Row ss:Height="15"><Cell ss:StyleID="s66"><Data ss:Type="String">LOC132659025</Data></Cell><Cell ss:StyleID="s66"><Data ss:Type="String">ZNF280BY</Data></Cell><Cell ss:StyleID="s68"><Data ss:Type="Number">6.11438247031269</Data></Cell><Cell ss:StyleID="s67"><Data ss:Type="Number">2.22068451952777e-6</Data></Cell><Cell ss:StyleID="s67"><Data ss:Type="Number">9.64849136070687e-6</Data></Cell></Row><Row ss:Height="15"><Cell ss:StyleID="s66"><Data ss:Type="String">LOC132658979</Data></Cell><Cell ss:StyleID="s66"><Data ss:Type="String">HSFY</Data></Cell><Cell ss:StyleID="s68"><Data ss:Type="Number">7.07670118557047</Data></Cell><Cell ss:StyleID="s67"><Data ss:Type="Number">2.96567457115193e-6</Data></Cell><Cell ss:StyleID="s67"><Data ss:Type="Number">1.24558331988381e-5</Data></Cell></Row><Row ss:Height="15"><Cell ss:StyleID="s66"><Data ss:Type="String">LOC132659042</Data></Cell><Cell ss:StyleID="s66"><Data ss:Type="String">ZNF280BY</Data></Cell><Cell ss:StyleID="s68"><Data ss:Type="Number">4.67805902464135</Data></Cell><Cell ss:StyleID="s67"><Data ss:Type="Number">3.79418673335652e-6</Data></Cell><Cell ss:StyleID="s67"><Data ss:Type="Number">1.40608096589095e-5</Data></Cell></Row><Row ss:Height="15"><Cell ss:StyleID="s66"><Data ss:Type="String">LOC132659019</Data></Cell><Cell ss:StyleID="s66"><Data ss:Type="String">ZNF280BY</Data></Cell><Cell ss:StyleID="s68"><Data ss:Type="Number">5.03343650491822</Data></Cell><Cell ss:StyleID="s67"><Data ss:Type="Number">3.72147072157283e-6</Data></Cell><Cell ss:StyleID="s67"><Data ss:Type="Number">1.40608096589095e-5</Data></Cell></Row><Row ss:Height="15"><Cell ss:StyleID="s66"><Data ss:Type="String">LOC132658981</Data></Cell><Cell ss:StyleID="s66"><Data ss:Type="String">HSFY</Data></Cell><Cell ss:StyleID="s68"><Data ss:Type="Number">6.35693839002098</Data></Cell><Cell ss:StyleID="s67"><Data ss:Type="Number">3.5949667094933e-6</Data></Cell><Cell ss:StyleID="s67"><Data ss:Type="Number">1.40608096589095e-5</Data></Cell></Row><Row ss:Height="15"><Cell ss:StyleID="s66"><Data ss:Type="String">LOC132658986</Data></Cell><Cell ss:StyleID="s66"><Data ss:Type="String">HSFY</Data></Cell><Cell ss:StyleID="s68"><Data ss:Type="Number">6.85445646210515</Data></Cell><Cell ss:StyleID="s67"><Data ss:Type="Number">3.73658870719282e-6</Data></Cell><Cell ss:StyleID="s67"><Data ss:Type="Number">1.40608096589095e-5</Data></Cell></Row><Row ss:Height="15"><Cell ss:StyleID="s66"><Data ss:Type="String">LOC132659056</Data></Cell><Cell ss:StyleID="s66"><Data ss:Type="String">ZRSR2Y</Data></Cell><Cell ss:StyleID="s68"><Data ss:Type="Number">1.09344222659427</Data></Cell><Cell ss:StyleID="s67"><Data ss:Type="Number">5.0977961675334e-6</Data></Cell><Cell ss:StyleID="s67"><Data ss:Type="Number">1.83520662031202e-5</Data></Cell></Row><Row ss:Height="15"><Cell ss:StyleID="s66"><Data ss:Type="String">LOC101117049</Data></Cell><Cell ss:StyleID="s66"><Data ss:Type="String">NLGN4Y</Data></Cell><Cell ss:StyleID="s68"><Data ss:Type="Number">3.89794671660979</Data></Cell><Cell ss:StyleID="s67"><Data ss:Type="Number">8.31294140048734e-6</Data></Cell><Cell ss:StyleID="s67"><Data ss:Type="Number">2.90952949017057e-5</Data></Cell></Row><Row ss:Height="15"><Cell ss:StyleID="s66"><Data ss:Type="String">LOC132659007</Data></Cell><Cell ss:StyleID="s66"><Data ss:Type="String">ZNF280BY</Data></Cell><Cell ss:StyleID="s68"><Data ss:Type="Number">4.85987550836341</Data></Cell><Cell ss:StyleID="s67"><Data ss:Type="Number">8.97381378684145e-6</Data></Cell><Cell ss:StyleID="s67"><Data ss:Type="Number">3.05594739768114e-5</Data></Cell></Row><Row ss:Height="15"><Cell ss:StyleID="s66"><Data ss:Type="String">LOC132658975</Data></Cell><Cell ss:StyleID="s66"><Data ss:Type="String">HSFY</Data></Cell><Cell ss:StyleID="s68"><Data ss:Type="Number">7.08174817889293</Data></Cell><Cell ss:StyleID="s67"><Data ss:Type="Number">1.14318260465488e-5</Data></Cell><Cell ss:StyleID="s67"><Data ss:Type="Number">3.79055284701355e-5</Data></Cell></Row><Row ss:Height="15"><Cell ss:StyleID="s66"><Data ss:Type="String">LOC101118853</Data></Cell><Cell ss:StyleID="s66"><Data ss:Type="String">ANOS1</Data></Cell><Cell ss:StyleID="s66"><Data ss:Type="Number">-2.92691951635608</Data></Cell><Cell ss:StyleID="s67"><Data ss:Type="Number">3.63259499427498e-5</Data></Cell><Cell ss:StyleID="s68"><Data ss:Type="Number">0.000117360761353499</Data></Cell></Row><Row ss:Height="15"><Cell ss:StyleID="s66"><Data ss:Type="String">LOC132658862</Data></Cell><Cell ss:StyleID="s66"><Data ss:Type="String">TSPY3</Data></Cell><Cell ss:StyleID="s68"><Data ss:Type="Number">3.80638896628442</Data></Cell><Cell ss:StyleID="s67"><Data ss:Type="Number">3.95876054467727e-5</Data></Cell><Cell ss:StyleID="s68"><Data ss:Type="Number">0.000124700957157334</Data></Cell></Row><Row ss:Height="15"><Cell ss:StyleID="s66"><Data ss:Type="String">LOC132658992</Data></Cell><Cell ss:StyleID="s66"><Data ss:Type="String">HSFY</Data></Cell><Cell ss:StyleID="s68"><Data ss:Type="Number">6.4345717547681</Data></Cell><Cell ss:StyleID="s67"><Data ss:Type="Number">4.05937024600631e-5</Data></Cell><Cell ss:StyleID="s68"><Data ss:Type="Number">0.000124751378291901</Data></Cell></Row><Row ss:Height="15"><Cell ss:StyleID="s66"><Data ss:Type="String">LOC132658964</Data></Cell><Cell ss:StyleID="s66"><Data ss:Type="String">HSFY</Data></Cell><Cell ss:StyleID="s68"><Data ss:Type="Number">6.05099470619413</Data></Cell><Cell ss:StyleID="s67"><Data ss:Type="Number">4.28402026055331e-5</Data></Cell><Cell ss:StyleID="s68"><Data ss:Type="Number">0.000128520607816599</Data></Cell></Row><Row ss:Height="15"><Cell ss:StyleID="s66"><Data ss:Type="String">LOC132658993</Data></Cell><Cell ss:StyleID="s66"><Data ss:Type="String">HSFY</Data></Cell><Cell ss:StyleID="s68"><Data ss:Type="Number">6.34206409680932</Data></Cell><Cell ss:StyleID="s67"><Data ss:Type="Number">4.77187716483867e-5</Data></Cell><Cell ss:StyleID="s68"><Data ss:Type="Number">0.000139827098318529</Data></Cell></Row><Row ss:Height="15"><Cell ss:StyleID="s66"><Data ss:Type="String">LOC132659072</Data></Cell><Cell ss:StyleID="s66"><Data ss:Type="String">HSFY</Data></Cell><Cell ss:StyleID="s68"><Data ss:Type="Number">6.52189537941685</Data></Cell><Cell ss:StyleID="s67"><Data ss:Type="Number">6.05189647445362e-5</Data></Cell><Cell ss:StyleID="s68"><Data ss:Type="Number">0.000173304308132081</Data></Cell></Row><Row ss:Height="15"><Cell ss:StyleID="s66"><Data ss:Type="String">LOC132658972</Data></Cell><Cell ss:StyleID="s66"><Data ss:Type="String">HSFY</Data></Cell><Cell ss:StyleID="s68"><Data ss:Type="Number">6.07045554491038</Data></Cell><Cell ss:StyleID="s67"><Data ss:Type="Number">7.36499862346514e-5</Data></Cell><Cell ss:StyleID="s68"><Data ss:Type="Number">0.000206219961457024</Data></Cell></Row><Row ss:Height="15"><Cell ss:StyleID="s66"><Data ss:Type="String">LOC132658865</Data></Cell><Cell ss:StyleID="s66"><Data ss:Type="String">TSPY3</Data></Cell><Cell ss:StyleID="s68"><Data ss:Type="Number">3.81081585908565</Data></Cell><Cell ss:StyleID="s68"><Data ss:Type="Number">0.000106631664545962</Data></Cell><Cell ss:StyleID="s68"><Data ss:Type="Number">0.000292078037669374</Data></Cell></Row><Row ss:Height="15"><Cell ss:StyleID="s66"><Data ss:Type="String">LOC132659002</Data></Cell><Cell ss:StyleID="s66"><Data ss:Type="String">HSFY</Data></Cell><Cell ss:StyleID="s68"><Data ss:Type="Number">6.12311951651478</Data></Cell><Cell ss:StyleID="s68"><Data ss:Type="Number">0.000268901192133033</Data></Cell><Cell ss:StyleID="s68"><Data ss:Type="Number">0.00072088404699494</Data></Cell></Row><Row ss:Height="15"><Cell ss:StyleID="s66"><Data ss:Type="String">LOC101116812</Data></Cell><Cell ss:StyleID="s66"><Data ss:Type="String">PPP2R3B</Data></Cell><Cell ss:StyleID="s68"><Data ss:Type="Number">1.59288698949162</Data></Cell><Cell ss:StyleID="s68"><Data ss:Type="Number">0.00075435202742008</Data></Cell><Cell ss:StyleID="s68"><Data ss:Type="Number">0.0019009671090986</Data></Cell></Row><Row ss:Height="15"><Cell ss:StyleID="s66"><Data ss:Type="String">LOC105611964</Data></Cell><Cell ss:StyleID="s66"><Data ss:Type="String">ASMTL</Data></Cell><Cell ss:StyleID="s66"><Data ss:Type="Number">-1.43349047281886</Data></Cell><Cell ss:StyleID="s68"><Data ss:Type="Number">0.00109175363448393</Data></Cell><Cell ss:StyleID="s68"><Data ss:Type="Number">0.00269727368519558</Data></Cell></Row><Row ss:Height="15"><Cell ss:StyleID="s66"><Data ss:Type="String">SRY</Data></Cell><Cell ss:StyleID="s66"><Data ss:Type="String">SRY</Data></Cell><Cell ss:StyleID="s66"><Data ss:Type="Number">-3.21393591784496</Data></Cell><Cell ss:StyleID="s68"><Data ss:Type="Number">0.00157854758795165</Data></Cell><Cell ss:StyleID="s68"><Data ss:Type="Number">0.00382494223234439</Data></Cell></Row><Row ss:Height="15"><Cell ss:StyleID="s66"><Data ss:Type="String">LOC132658895</Data></Cell><Cell ss:StyleID="s66"><Data ss:Type="String">TSPY3</Data></Cell><Cell ss:StyleID="s68"><Data ss:Type="Number">2.70976429046059</Data></Cell><Cell ss:StyleID="s68"><Data ss:Type="Number">0.0016452190552104</Data></Cell><Cell ss:StyleID="s68"><Data ss:Type="Number">0.00391127548974548</Data></Cell></Row><Row ss:Height="15"><Cell ss:StyleID="s66"><Data ss:Type="String">LOC132657159</Data></Cell><Cell ss:StyleID="s66"><Data ss:Type="String">OFD1Y</Data></Cell><Cell ss:StyleID="s68"><Data ss:Type="Number">1.42562530334028</Data></Cell><Cell ss:StyleID="s68"><Data ss:Type="Number">0.00173224650720079</Data></Cell><Cell ss:StyleID="s68"><Data ss:Type="Number">0.00404190851680185</Data></Cell></Row><Row ss:Height="15"><Cell ss:StyleID="s66"><Data ss:Type="String">LOC132659059</Data></Cell><Cell ss:StyleID="s66"><Data ss:Type="String">DDX3Y</Data></Cell><Cell ss:StyleID="s68"><Data ss:Type="Number">1.50519833714579</Data></Cell><Cell ss:StyleID="s68"><Data ss:Type="Number">0.00197933456492411</Data></Cell><Cell ss:StyleID="s68"><Data ss:Type="Number">0.00453447554873524</Data></Cell></Row><Row ss:Height="15"><Cell ss:StyleID="s66"><Data ss:Type="String">LOC132658952</Data></Cell><Cell ss:StyleID="s66"><Data ss:Type="String">ZNF280BY</Data></Cell><Cell ss:StyleID="s68"><Data ss:Type="Number">3.2924600642971</Data></Cell><Cell ss:StyleID="s68"><Data ss:Type="Number">0.00241181201821277</Data></Cell><Cell ss:StyleID="s68"><Data ss:Type="Number">0.00525493088149556</Data></Cell></Row><Row ss:Height="15"><Cell ss:StyleID="s66"><Data ss:Type="String">LOC132659076</Data></Cell><Cell ss:StyleID="s66"><Data ss:Type="String">LOC132659076</Data></Cell><Cell ss:StyleID="s68"><Data ss:Type="Number">5.08354514051546</Data></Cell><Cell ss:StyleID="s68"><Data ss:Type="Number">0.00241893643751383</Data></Cell><Cell ss:StyleID="s68"><Data ss:Type="Number">0.00525493088149556</Data></Cell></Row><Row ss:Height="15"><Cell ss:StyleID="s66"><Data ss:Type="String">LOC105611500</Data></Cell><Cell ss:StyleID="s66"><Data ss:Type="String">GTBP1</Data></Cell><Cell ss:StyleID="s68"><Data ss:Type="Number">1.15665300367841</Data></Cell><Cell ss:StyleID="s68"><Data ss:Type="Number">0.00849210156143154</Data></Cell><Cell ss:StyleID="s68"><Data ss:Type="Number">0.0178334132790062</Data></Cell></Row><Row ss:Height="15"><Cell ss:StyleID="s66"><Data ss:Type="String">LOC101115765</Data></Cell><Cell ss:StyleID="s66"><Data ss:Type="String">GYG2</Data></Cell><Cell ss:StyleID="s66"><Data ss:Type="Number">-1.14268846508647</Data></Cell><Cell ss:StyleID="s68"><Data ss:Type="Number">0.00883204496173241</Data></Cell><Cell ss:StyleID="s68"><Data ss:Type="Number">0.0182432404127587</Data></Cell></Row><Row ss:Height="15"><Cell ss:StyleID="s66"><Data ss:Type="String">LOC132659068</Data></Cell><Cell ss:StyleID="s66"><Data ss:Type="String">SHROOM2Y</Data></Cell><Cell ss:StyleID="s68"><Data ss:Type="Number">1.64666815892574</Data></Cell><Cell ss:StyleID="s68"><Data ss:Type="Number">0.0122810424091658</Data></Cell><Cell ss:StyleID="s68"><Data ss:Type="Number">0.0249582474766918</Data></Cell></Row><Row ss:Height="15"><Cell ss:StyleID="s66"><Data ss:Type="String">LOC132658974</Data></Cell><Cell ss:StyleID="s66"><Data ss:Type="String">LOC132658974</Data></Cell><Cell ss:StyleID="s68"><Data ss:Type="Number">5.10652791546797</Data></Cell><Cell ss:StyleID="s68"><Data ss:Type="Number">0.0139382484896721</Data></Cell><Cell ss:StyleID="s68"><Data ss:Type="Number">0.0278764969793441</Data></Cell></Row><Row ss:Height="15"><Cell ss:StyleID="s66"><Data ss:Type="String">LOC106990378</Data></Cell><Cell ss:StyleID="s66"><Data ss:Type="String">SF3A2</Data></Cell><Cell ss:StyleID="s66"><Data ss:Type="Number">-1.25915836668362</Data></Cell><Cell ss:StyleID="s68"><Data ss:Type="Number">0.0182753112471548</Data></Cell><Cell ss:StyleID="s68"><Data ss:Type="Number">0.0354259879560231</Data></Cell></Row><Row ss:Height="15"><Cell ss:StyleID="s66"><Data ss:Type="String">ASMT</Data></Cell><Cell ss:StyleID="s66"><Data ss:Type="String">ASMT</Data></Cell><Cell ss:StyleID="s68"><Data ss:Type="Number">2.94245734174284</Data></Cell><Cell ss:StyleID="s68"><Data ss:Type="Number">0.0238662433378064</Data></Cell><Cell ss:StyleID="s68"><Data ss:Type="Number">0.0448827859785613</Data></Cell></Row><Row ss:Height="15"><Cell ss:StyleID="s66"><Data ss:Type="String">LOC101115005</Data></Cell><Cell ss:StyleID="s66"><Data ss:Type="String">DHRSX</Data></Cell><Cell ss:StyleID="s66"><Data ss:Type="Number">-1.1552551442262</Data></Cell><Cell ss:StyleID="s68"><Data ss:Type="Number">0.0254781277899001</Data></Cell><Cell ss:StyleID="s68"><Data ss:Type="Number">0.0472094720812854</Data></Cell></Row><Row ss:Height="15"><Cell ss:StyleID="s66"><Data ss:Type="String">LOC132659047</Data></Cell><Cell ss:StyleID="s66"><Data ss:Type="String">RBMY</Data></Cell><Cell ss:StyleID="s68"><Data ss:Type="Number">2.10474059887349</Data></Cell><Cell ss:StyleID="s68"><Data ss:Type="Number">0.0331034298646292</Data></Cell><Cell ss:StyleID="s68"><Data ss:Type="Number">0.0595861737563325</Data></Cell></Row><Row ss:Height="15"><Cell ss:StyleID="s66"><Data ss:Type="String">LOC121818143</Data></Cell><Cell ss:StyleID="s66"><Data ss:Type="String">LOC121818143</Data></Cell><Cell ss:StyleID="s68"><Data ss:Type="Number">2.44416217617667</Data></Cell><Cell ss:StyleID="s68"><Data ss:Type="Number">0.0351946978010403</Data></Cell><Cell ss:StyleID="s68"><Data ss:Type="Number">0.0617043132275057</Data></Cell></Row><Row ss:Height="15.75"><Cell ss:StyleID="s55"><Data ss:Type="String">LOC121818205</Data></Cell><Cell ss:StyleID="s55"><Data ss:Type="String">BOS2D</Data></Cell><Cell ss:StyleID="s55"><Data ss:Type="Number">1.59409776569691</Data></Cell><Cell ss:StyleID="s55"><Data ss:Type="Number">0.0378847226182394</Data></Cell><Cell ss:StyleID="s55"><Data ss:Type="Number">0.0653900691766872</Data></Cell></Row></Table><WorksheetOptions xmlns="urn:schemas-microsoft-com:office:excel"><PageSetup><Header/><Footer/></PageSetup><TopRowVisible>0</TopRowVisible><LeftColumnVisible>0</LeftColumnVisible><PageBreakZoom>100</PageBreakZoom><Panes><Pane><Number>3</Number><ActiveRow>16</ActiveRow><ActiveCol>6</ActiveCol><RangeSelection>R17C7</RangeSelection></Pane></Panes><ProtectObjects>False</ProtectObjects><ProtectScenarios>False</ProtectScenarios></WorksheetOptions></Worksheet><Worksheet ss:Name="Table S5"><Table ss:ExpandedColumnCount="5" ss:ExpandedRowCount="69" x:FullColumns="1" x:FullRows="1" ss:DefaultColumnWidth="54" ss:DefaultRowHeight="13.5"><Column ss:Index="2" ss:StyleID="s49" ss:AutoFitWidth="0" ss:Width="74.25"/><Row ss:Height="15.75"><Cell ss:StyleID="s87" ss:MergeAcross="4"><Data ss:Type="String">Table S5. Y-linked differentially expressed genes between sexually mature and immature groups.</Data></Cell></Row><Row ss:Height="15"><Cell ss:StyleID="s51"><Data ss:Type="String">Gene ID</Data></Cell><Cell ss:StyleID="s51"><Data ss:Type="String">Gene Symbl</Data></Cell><Cell ss:StyleID="s51"><Data ss:Type="String">log2FoldChange</Data></Cell><Cell ss:StyleID="s51"><Data ss:Type="String">pvalue</Data></Cell><Cell ss:StyleID="s51"><Data ss:Type="String">padj</Data></Cell></Row><Row ss:Height="15"><Cell ss:StyleID="s66"><Data ss:Type="String">LOC132658862</Data></Cell><Cell ss:StyleID="s66"><Data ss:Type="String">TSPY3</Data></Cell><Cell ss:StyleID="s66"><Data ss:Type="Number">-4.90175084701306</Data></Cell><Cell ss:StyleID="s67"><Data ss:Type="Number">7.81274523696173e-28</Data></Cell><Cell ss:StyleID="s67"><Data ss:Type="Number">8.98465702250599e-26</Data></Cell></Row><Row ss:Height="15"><Cell ss:StyleID="s66"><Data ss:Type="String">LOC132658999</Data></Cell><Cell ss:StyleID="s66"><Data ss:Type="String">LOC132658999</Data></Cell><Cell ss:StyleID="s66"><Data ss:Type="Number">-10.6792466020914</Data></Cell><Cell ss:StyleID="s67"><Data ss:Type="Number">1.84356881780159e-27</Data></Cell><Cell ss:StyleID="s67"><Data ss:Type="Number">1.06005207023591e-25</Data></Cell></Row><Row ss:Height="15"><Cell ss:StyleID="s66"><Data ss:Type="String">LOC132659078</Data></Cell><Cell ss:StyleID="s66"><Data ss:Type="String">PRAME</Data></Cell><Cell ss:StyleID="s66"><Data ss:Type="Number">-10.7544685588956</Data></Cell><Cell ss:StyleID="s67"><Data ss:Type="Number">6.04361477044652e-27</Data></Cell><Cell ss:StyleID="s67"><Data ss:Type="Number">2.31671899533783e-25</Data></Cell></Row><Row ss:Height="15"><Cell ss:StyleID="s66"><Data ss:Type="String">LOC132659002</Data></Cell><Cell ss:StyleID="s66"><Data ss:Type="String">HSFY</Data></Cell><Cell ss:StyleID="s66"><Data ss:Type="Number">-10.6470156900436</Data></Cell><Cell ss:StyleID="s67"><Data ss:Type="Number">1.66957952977713e-26</Data></Cell><Cell ss:StyleID="s67"><Data ss:Type="Number">4.80004114810926e-25</Data></Cell></Row><Row ss:Height="15"><Cell ss:StyleID="s66"><Data ss:Type="String">LOC132658966</Data></Cell><Cell ss:StyleID="s66"><Data ss:Type="String">HSFY</Data></Cell><Cell ss:StyleID="s66"><Data ss:Type="Number">-10.6043353189511</Data></Cell><Cell ss:StyleID="s67"><Data ss:Type="Number">2.87234536321443e-26</Data></Cell><Cell ss:StyleID="s67"><Data ss:Type="Number">6.60639433539318e-25</Data></Cell></Row><Row ss:Height="15"><Cell ss:StyleID="s66"><Data ss:Type="String">LOC132658965</Data></Cell><Cell ss:StyleID="s66"><Data ss:Type="String">HSFY</Data></Cell><Cell ss:StyleID="s66"><Data ss:Type="Number">-10.0847232452171</Data></Cell><Cell ss:StyleID="s67"><Data ss:Type="Number">3.32201408880503e-24</Data></Cell><Cell ss:StyleID="s67"><Data ss:Type="Number">6.36719367020964e-23</Data></Cell></Row><Row ss:Height="15"><Cell ss:StyleID="s66"><Data ss:Type="String">LOC132658964</Data></Cell><Cell ss:StyleID="s66"><Data ss:Type="String">HSFY</Data></Cell><Cell ss:StyleID="s66"><Data ss:Type="Number">-10.1894199367434</Data></Cell><Cell ss:StyleID="s67"><Data ss:Type="Number">1.01760136248865e-23</Data></Cell><Cell ss:StyleID="s67"><Data ss:Type="Number">1.67177366694563e-22</Data></Cell></Row><Row ss:Height="15"><Cell ss:StyleID="s66"><Data ss:Type="String">LOC132658972</Data></Cell><Cell ss:StyleID="s66"><Data ss:Type="String">HSFY</Data></Cell><Cell ss:StyleID="s66"><Data ss:Type="Number">-9.54765797138779</Data></Cell><Cell ss:StyleID="s67"><Data ss:Type="Number">1.52042253468138e-20</Data></Cell><Cell ss:StyleID="s67"><Data ss:Type="Number">2.18560739360448e-19</Data></Cell></Row><Row ss:Height="15"><Cell ss:StyleID="s66"><Data ss:Type="String">LOC132658979</Data></Cell><Cell ss:StyleID="s66"><Data ss:Type="String">HSFY</Data></Cell><Cell ss:StyleID="s66"><Data ss:Type="Number">-9.78949201940737</Data></Cell><Cell ss:StyleID="s67"><Data ss:Type="Number">4.53270143282848e-20</Data></Cell><Cell ss:StyleID="s67"><Data ss:Type="Number">5.79178516416973e-19</Data></Cell></Row><Row ss:Height="15"><Cell ss:StyleID="s66"><Data ss:Type="String">LOC114111162</Data></Cell><Cell ss:StyleID="s66"><Data ss:Type="String">PRELID1</Data></Cell><Cell ss:StyleID="s68"><Data ss:Type="Number">4.40262127447145</Data></Cell><Cell ss:StyleID="s67"><Data ss:Type="Number">1.84797190353678e-17</Data></Cell><Cell ss:StyleID="s67"><Data ss:Type="Number">2.12516768906729e-16</Data></Cell></Row><Row ss:Height="15"><Cell ss:StyleID="s66"><Data ss:Type="String">LOC132658981</Data></Cell><Cell ss:StyleID="s66"><Data ss:Type="String">HSFY</Data></Cell><Cell ss:StyleID="s66"><Data ss:Type="Number">-8.62835022289106</Data></Cell><Cell ss:StyleID="s67"><Data ss:Type="Number">3.42152771156488e-17</Data></Cell><Cell ss:StyleID="s67"><Data ss:Type="Number">3.5770516984542e-16</Data></Cell></Row><Row ss:Height="15"><Cell ss:StyleID="s66"><Data ss:Type="String">LOC101117049</Data></Cell><Cell ss:StyleID="s66"><Data ss:Type="String">NLGN4Y</Data></Cell><Cell ss:StyleID="s66"><Data ss:Type="Number">-5.37748375804465</Data></Cell><Cell ss:StyleID="s67"><Data ss:Type="Number">2.96537549024096e-15</Data></Cell><Cell ss:StyleID="s67"><Data ss:Type="Number">2.84181817814759e-14</Data></Cell></Row><Row ss:Height="15"><Cell ss:StyleID="s66"><Data ss:Type="String">LOC132659011</Data></Cell><Cell ss:StyleID="s66"><Data ss:Type="String">ZNF280BY</Data></Cell><Cell ss:StyleID="s66"><Data ss:Type="Number">-8.04258298781184</Data></Cell><Cell ss:StyleID="s67"><Data ss:Type="Number">2.01786536685794e-14</Data></Cell><Cell ss:StyleID="s67"><Data ss:Type="Number">1.7850347476051e-13</Data></Cell></Row><Row ss:Height="15"><Cell ss:StyleID="s66"><Data ss:Type="String">LOC132659040</Data></Cell><Cell ss:StyleID="s66"><Data ss:Type="String">ZNF280BY</Data></Cell><Cell ss:StyleID="s66"><Data ss:Type="Number">-8.14717223234207</Data></Cell><Cell ss:StyleID="s67"><Data ss:Type="Number">8.09919161764425e-14</Data></Cell><Cell ss:StyleID="s67"><Data ss:Type="Number">6.65290740020778e-13</Data></Cell></Row><Row ss:Height="15"><Cell ss:StyleID="s66"><Data ss:Type="String">LOC132659054</Data></Cell><Cell ss:StyleID="s69"><Data ss:Type="String">LOC132659054</Data></Cell><Cell ss:StyleID="s66"><Data ss:Type="Number">-8.59631098193168</Data></Cell><Cell ss:StyleID="s67"><Data ss:Type="Number">1.77204247081541e-13</Data></Cell><Cell ss:StyleID="s67"><Data ss:Type="Number">1.35856589429182e-12</Data></Cell></Row><Row ss:Height="15"><Cell ss:StyleID="s66"><Data ss:Type="String">LOC132659047</Data></Cell><Cell ss:StyleID="s66"><Data ss:Type="String">RBMY</Data></Cell><Cell ss:StyleID="s66"><Data ss:Type="Number">-8.04845047480161</Data></Cell><Cell ss:StyleID="s67"><Data ss:Type="Number">1.44746446756777e-12</Data></Cell><Cell ss:StyleID="s67"><Data ss:Type="Number">1.04036508606434e-11</Data></Cell></Row><Row ss:Height="15"><Cell ss:StyleID="s66"><Data ss:Type="String">LOC132659021</Data></Cell><Cell ss:StyleID="s66"><Data ss:Type="String">ZNF280BY</Data></Cell><Cell ss:StyleID="s66"><Data ss:Type="Number">-7.46128445205646</Data></Cell><Cell ss:StyleID="s67"><Data ss:Type="Number">1.63933771112003e-12</Data></Cell><Cell ss:StyleID="s67"><Data ss:Type="Number">1.10896374575767e-11</Data></Cell></Row><Row ss:Height="15"><Cell ss:StyleID="s66"><Data ss:Type="String">LOC132659004</Data></Cell><Cell ss:StyleID="s66"><Data ss:Type="String">ZNF280BY</Data></Cell><Cell ss:StyleID="s66"><Data ss:Type="Number">-7.39480229998266</Data></Cell><Cell ss:StyleID="s67"><Data ss:Type="Number">1.97561096354005e-12</Data></Cell><Cell ss:StyleID="s67"><Data ss:Type="Number">1.26219589337281e-11</Data></Cell></Row><Row ss:Height="15"><Cell ss:StyleID="s66"><Data ss:Type="String">LOC132659012</Data></Cell><Cell ss:StyleID="s66"><Data ss:Type="String">ZNF280BY</Data></Cell><Cell ss:StyleID="s66"><Data ss:Type="Number">-6.95008364770943</Data></Cell><Cell ss:StyleID="s67"><Data ss:Type="Number">2.48915699511024e-12</Data></Cell><Cell ss:StyleID="s67"><Data ss:Type="Number">1.5065950233562e-11</Data></Cell></Row><Row ss:Height="15"><Cell ss:StyleID="s66"><Data ss:Type="String">LOC132659022</Data></Cell><Cell ss:StyleID="s66"><Data ss:Type="String">ZNF280BY</Data></Cell><Cell ss:StyleID="s66"><Data ss:Type="Number">-7.4001967089716</Data></Cell><Cell ss:StyleID="s67"><Data ss:Type="Number">3.12446411192098e-12</Data></Cell><Cell ss:StyleID="s67"><Data ss:Type="Number">1.79656686435456e-11</Data></Cell></Row><Row ss:Height="15"><Cell ss:StyleID="s66"><Data ss:Type="String">LOC132658986</Data></Cell><Cell ss:StyleID="s66"><Data ss:Type="String">HSFY</Data></Cell><Cell ss:StyleID="s66"><Data ss:Type="Number">-7.77882903884192</Data></Cell><Cell ss:StyleID="s67"><Data ss:Type="Number">8.3244511821292e-12</Data></Cell><Cell ss:StyleID="s67"><Data ss:Type="Number">4.55862802830885e-11</Data></Cell></Row><Row ss:Height="15"><Cell ss:StyleID="s66"><Data ss:Type="String">LOC132659014</Data></Cell><Cell ss:StyleID="s66"><Data ss:Type="String">ZNF280BY</Data></Cell><Cell ss:StyleID="s66"><Data ss:Type="Number">-7.41390061844387</Data></Cell><Cell ss:StyleID="s67"><Data ss:Type="Number">1.82314055617687e-11</Data></Cell><Cell ss:StyleID="s67"><Data ss:Type="Number">9.53005290728816e-11</Data></Cell></Row><Row ss:Height="15"><Cell ss:StyleID="s66"><Data ss:Type="String">LOC132659027</Data></Cell><Cell ss:StyleID="s66"><Data ss:Type="String">ZNF280BY</Data></Cell><Cell ss:StyleID="s66"><Data ss:Type="Number">-7.3024907128853</Data></Cell><Cell ss:StyleID="s67"><Data ss:Type="Number">4.45651948897536e-11</Data></Cell><Cell ss:StyleID="s67"><Data ss:Type="Number">2.22825974448768e-10</Data></Cell></Row><Row ss:Height="15"><Cell ss:StyleID="s66"><Data ss:Type="String">LOC132658975</Data></Cell><Cell ss:StyleID="s66"><Data ss:Type="String">HSFY</Data></Cell><Cell ss:StyleID="s66"><Data ss:Type="Number">-7.83418771798441</Data></Cell><Cell ss:StyleID="s67"><Data ss:Type="Number">9.09489276338968e-11</Data></Cell><Cell ss:StyleID="s67"><Data ss:Type="Number">4.35796944912422e-10</Data></Cell></Row><Row ss:Height="15"><Cell ss:StyleID="s66"><Data ss:Type="String">LOC132659023</Data></Cell><Cell ss:StyleID="s66"><Data ss:Type="String">ZNF280BY</Data></Cell><Cell ss:StyleID="s66"><Data ss:Type="Number">-7.24033412257149</Data></Cell><Cell ss:StyleID="s67"><Data ss:Type="Number">1.14058162759787e-10</Data></Cell><Cell ss:StyleID="s67"><Data ss:Type="Number">5.06162712075774e-10</Data></Cell></Row><Row ss:Height="15"><Cell ss:StyleID="s66"><Data ss:Type="String">LOC132659068</Data></Cell><Cell ss:StyleID="s66"><Data ss:Type="String">SHROOM2Y</Data></Cell><Cell ss:StyleID="s68"><Data ss:Type="Number">3.1415823329563</Data></Cell><Cell ss:StyleID="s67"><Data ss:Type="Number">1.14436787078001e-10</Data></Cell><Cell ss:StyleID="s67"><Data ss:Type="Number">5.06162712075774e-10</Data></Cell></Row><Row ss:Height="15"><Cell ss:StyleID="s66"><Data ss:Type="String">LOC132659036</Data></Cell><Cell ss:StyleID="s66"><Data ss:Type="String">ZNF280BY</Data></Cell><Cell ss:StyleID="s66"><Data ss:Type="Number">-3.55306985846196</Data></Cell><Cell ss:StyleID="s67"><Data ss:Type="Number">1.23583225270189e-10</Data></Cell><Cell ss:StyleID="s67"><Data ss:Type="Number">5.26372996521176e-10</Data></Cell></Row><Row ss:Height="15"><Cell ss:StyleID="s66"><Data ss:Type="String">LOC132659020</Data></Cell><Cell ss:StyleID="s66"><Data ss:Type="String">ZNF280BY</Data></Cell><Cell ss:StyleID="s66"><Data ss:Type="Number">-6.64594386633362</Data></Cell><Cell ss:StyleID="s67"><Data ss:Type="Number">2.00887231361559e-10</Data></Cell><Cell ss:StyleID="s67"><Data ss:Type="Number">8.2507255737783e-10</Data></Cell></Row><Row ss:Height="15"><Cell ss:StyleID="s66"><Data ss:Type="String">LOC132659072</Data></Cell><Cell ss:StyleID="s66"><Data ss:Type="String">HSFY</Data></Cell><Cell ss:StyleID="s66"><Data ss:Type="Number">-7.18776790764906</Data></Cell><Cell ss:StyleID="s67"><Data ss:Type="Number">3.32995789598904e-10</Data></Cell><Cell ss:StyleID="s67"><Data ss:Type="Number">1.32050054496117e-9</Data></Cell></Row><Row ss:Height="15"><Cell ss:StyleID="s66"><Data ss:Type="String">LOC132659038</Data></Cell><Cell ss:StyleID="s66"><Data ss:Type="String">ZNF280BY</Data></Cell><Cell ss:StyleID="s66"><Data ss:Type="Number">-6.28265246268251</Data></Cell><Cell ss:StyleID="s67"><Data ss:Type="Number">7.11850323061094e-9</Data></Cell><Cell ss:StyleID="s67"><Data ss:Type="Number">2.7287595717342e-8</Data></Cell></Row><Row ss:Height="15"><Cell ss:StyleID="s66"><Data ss:Type="String">LOC132659018</Data></Cell><Cell ss:StyleID="s66"><Data ss:Type="String">ZNF280BY</Data></Cell><Cell ss:StyleID="s66"><Data ss:Type="Number">-4.69575062238482</Data></Cell><Cell ss:StyleID="s67"><Data ss:Type="Number">1.03443603114671e-8</Data></Cell><Cell ss:StyleID="s67"><Data ss:Type="Number">3.837423986512e-8</Data></Cell></Row><Row ss:Height="15"><Cell ss:StyleID="s66"><Data ss:Type="String">LOC121818236</Data></Cell><Cell ss:StyleID="s69"><Data ss:Type="String">LOC121818236</Data></Cell><Cell ss:StyleID="s68"><Data ss:Type="Number">2.4974268522811</Data></Cell><Cell ss:StyleID="s67"><Data ss:Type="Number">4.89909134247843e-8</Data></Cell><Cell ss:StyleID="s67"><Data ss:Type="Number">1.76061095120319e-7</Data></Cell></Row><Row ss:Height="15"><Cell ss:StyleID="s66"><Data ss:Type="String">SLC25A6</Data></Cell><Cell ss:StyleID="s69"><Data ss:Type="String">SLC25A6</Data></Cell><Cell ss:StyleID="s66"><Data ss:Type="Number">-6.1971217584072</Data></Cell><Cell ss:StyleID="s67"><Data ss:Type="Number">3.39001693679209e-7</Data></Cell><Cell ss:StyleID="s67"><Data ss:Type="Number">1.18136953857906e-6</Data></Cell></Row><Row ss:Height="15"><Cell ss:StyleID="s66"><Data ss:Type="String">SRY</Data></Cell><Cell ss:StyleID="s69"><Data ss:Type="String">SRY</Data></Cell><Cell ss:StyleID="s66"><Data ss:Type="Number">-3.02875231883289</Data></Cell><Cell ss:StyleID="s67"><Data ss:Type="Number">4.54780759407489e-7</Data></Cell><Cell ss:StyleID="s67"><Data ss:Type="Number">1.53822903917239e-6</Data></Cell></Row><Row ss:Height="15"><Cell ss:StyleID="s66"><Data ss:Type="String">LOC132659026</Data></Cell><Cell ss:StyleID="s66"><Data ss:Type="String">ZNF280BY</Data></Cell><Cell ss:StyleID="s66"><Data ss:Type="Number">-2.69153002611317</Data></Cell><Cell ss:StyleID="s67"><Data ss:Type="Number">8.98357573992919e-7</Data></Cell><Cell ss:StyleID="s67"><Data ss:Type="Number">2.95174631454816e-6</Data></Cell></Row><Row ss:Height="15"><Cell ss:StyleID="s66"><Data ss:Type="String">LOC132658992</Data></Cell><Cell ss:StyleID="s66"><Data ss:Type="String">HSFY</Data></Cell><Cell ss:StyleID="s66"><Data ss:Type="Number">-5.32340049167612</Data></Cell><Cell ss:StyleID="s67"><Data ss:Type="Number">1.08838099356502e-6</Data></Cell><Cell ss:StyleID="s67"><Data ss:Type="Number">3.47677261833272e-6</Data></Cell></Row><Row ss:Height="15"><Cell ss:StyleID="s66"><Data ss:Type="String">LOC132659039</Data></Cell><Cell ss:StyleID="s66"><Data ss:Type="String">ZNF280BY</Data></Cell><Cell ss:StyleID="s66"><Data ss:Type="Number">-5.65752555325866</Data></Cell><Cell ss:StyleID="s67"><Data ss:Type="Number">1.58928388490054e-6</Data></Cell><Cell ss:StyleID="s67"><Data ss:Type="Number">4.93966612874492e-6</Data></Cell></Row><Row ss:Height="15"><Cell ss:StyleID="s66"><Data ss:Type="String">LOC132658865</Data></Cell><Cell ss:StyleID="s66"><Data ss:Type="String">TSPY3</Data></Cell><Cell ss:StyleID="s66"><Data ss:Type="Number">-6.1544098409842</Data></Cell><Cell ss:StyleID="s67"><Data ss:Type="Number">1.78043492548325e-6</Data></Cell><Cell ss:StyleID="s67"><Data ss:Type="Number">5.38815832712035e-6</Data></Cell></Row><Row ss:Height="15"><Cell ss:StyleID="s66"><Data ss:Type="String">LOC132659007</Data></Cell><Cell ss:StyleID="s66"><Data ss:Type="String">ZNF280BY</Data></Cell><Cell ss:StyleID="s66"><Data ss:Type="Number">-5.87888425001575</Data></Cell><Cell ss:StyleID="s67"><Data ss:Type="Number">3.42932226635197e-6</Data></Cell><Cell ss:StyleID="s67"><Data ss:Type="Number">1.01121041187302e-5</Data></Cell></Row><Row ss:Height="15"><Cell ss:StyleID="s66"><Data ss:Type="String">LOC132659034</Data></Cell><Cell ss:StyleID="s66"><Data ss:Type="String">ZNF280BY</Data></Cell><Cell ss:StyleID="s66"><Data ss:Type="Number">-5.61346673776253</Data></Cell><Cell ss:StyleID="s67"><Data ss:Type="Number">3.60254025386878e-6</Data></Cell><Cell ss:StyleID="s67"><Data ss:Type="Number">1.03573032298727e-5</Data></Cell></Row><Row ss:Height="15"><Cell ss:StyleID="s66"><Data ss:Type="String">IL3RA</Data></Cell><Cell ss:StyleID="s69"><Data ss:Type="String">IL3RA</Data></Cell><Cell ss:StyleID="s68"><Data ss:Type="Number">3.71345557965914</Data></Cell><Cell ss:StyleID="s67"><Data ss:Type="Number">3.93575700672305e-6</Data></Cell><Cell ss:StyleID="s67"><Data ss:Type="Number">1.10393184334915e-5</Data></Cell></Row><Row ss:Height="15"><Cell ss:StyleID="s66"><Data ss:Type="String">LOC132658895</Data></Cell><Cell ss:StyleID="s66"><Data ss:Type="String">TSPY3</Data></Cell><Cell ss:StyleID="s66"><Data ss:Type="Number">-2.53873420514182</Data></Cell><Cell ss:StyleID="s67"><Data ss:Type="Number">4.06266183976257e-6</Data></Cell><Cell ss:StyleID="s67"><Data ss:Type="Number">1.11239550374451e-5</Data></Cell></Row><Row ss:Height="15"><Cell ss:StyleID="s66"><Data ss:Type="String">LOC132658863</Data></Cell><Cell ss:StyleID="s66"><Data ss:Type="String">TSPY3</Data></Cell><Cell ss:StyleID="s66"><Data ss:Type="Number">-5.2810162788051</Data></Cell><Cell ss:StyleID="s67"><Data ss:Type="Number">1.13592818996495e-5</Data></Cell><Cell ss:StyleID="s67"><Data ss:Type="Number">3.03794748478998e-5</Data></Cell></Row><Row ss:Height="15"><Cell ss:StyleID="s66"><Data ss:Type="String">LOC132658879</Data></Cell><Cell ss:StyleID="s66"><Data ss:Type="String">RIC1-RGP1</Data></Cell><Cell ss:StyleID="s68"><Data ss:Type="Number">2.47535669277513</Data></Cell><Cell ss:StyleID="s67"><Data ss:Type="Number">1.28918422863445e-5</Data></Cell><Cell ss:StyleID="s67"><Data ss:Type="Number">3.36945877938549e-5</Data></Cell></Row><Row ss:Height="15"><Cell ss:StyleID="s66"><Data ss:Type="String">LOC101116543</Data></Cell><Cell ss:StyleID="s66"><Data ss:Type="String">MXRA5</Data></Cell><Cell ss:StyleID="s66"><Data ss:Type="Number">-2.52133785842253</Data></Cell><Cell ss:StyleID="s67"><Data ss:Type="Number">1.40399185682218e-5</Data></Cell><Cell ss:StyleID="s67"><Data ss:Type="Number">3.58797918965668e-5</Data></Cell></Row><Row ss:Height="15"><Cell ss:StyleID="s66"><Data ss:Type="String">LOC132659029</Data></Cell><Cell ss:StyleID="s66"><Data ss:Type="String">ZNF280BY</Data></Cell><Cell ss:StyleID="s66"><Data ss:Type="Number">-3.88390614027412</Data></Cell><Cell ss:StyleID="s67"><Data ss:Type="Number">3.32595660480495e-5</Data></Cell><Cell ss:StyleID="s67"><Data ss:Type="Number">8.31489151201236e-5</Data></Cell></Row><Row ss:Height="15"><Cell ss:StyleID="s66"><Data ss:Type="String">LOC132658880</Data></Cell><Cell ss:StyleID="s69"><Data ss:Type="String">LOC132658880</Data></Cell><Cell ss:StyleID="s68"><Data ss:Type="Number">2.19638466371938</Data></Cell><Cell ss:StyleID="s67"><Data ss:Type="Number">7.50997644286112e-5</Data></Cell><Cell ss:StyleID="s68"><Data ss:Type="Number">0.000183754742750857</Data></Cell></Row><Row ss:Height="15"><Cell ss:StyleID="s66"><Data ss:Type="String">LOC132659017</Data></Cell><Cell ss:StyleID="s66"><Data ss:Type="String">ZNF280BY</Data></Cell><Cell ss:StyleID="s66"><Data ss:Type="Number">-5.44381892158159</Data></Cell><Cell ss:StyleID="s68"><Data ss:Type="Number">0.000158902441144355</Data></Cell><Cell ss:StyleID="s68"><Data ss:Type="Number">0.000380703765241683</Data></Cell></Row><Row ss:Height="15"><Cell ss:StyleID="s66"><Data ss:Type="String">ARSD</Data></Cell><Cell ss:StyleID="s69"><Data ss:Type="String">ARSD</Data></Cell><Cell ss:StyleID="s68"><Data ss:Type="Number">4.04629037619066</Data></Cell><Cell ss:StyleID="s68"><Data ss:Type="Number">0.000166336488914719</Data></Cell><Cell ss:StyleID="s68"><Data ss:Type="Number">0.000390381555616177</Data></Cell></Row><Row ss:Height="15"><Cell ss:StyleID="s66"><Data ss:Type="String">CRLF2</Data></Cell><Cell ss:StyleID="s69"><Data ss:Type="String">CRLF2</Data></Cell><Cell ss:StyleID="s68"><Data ss:Type="Number">1.31189129170239</Data></Cell><Cell ss:StyleID="s68"><Data ss:Type="Number">0.000318902356617728</Data></Cell><Cell ss:StyleID="s68"><Data ss:Type="Number">0.000733475420220774</Data></Cell></Row><Row ss:Height="15"><Cell ss:StyleID="s66"><Data ss:Type="String">LOC132658956</Data></Cell><Cell ss:StyleID="s69"><Data ss:Type="String">LOC132658956</Data></Cell><Cell ss:StyleID="s68"><Data ss:Type="Number">2.00114334989154</Data></Cell><Cell ss:StyleID="s68"><Data ss:Type="Number">0.000425924829998473</Data></Cell><Cell ss:StyleID="s68"><Data ss:Type="Number">0.000960418734310283</Data></Cell></Row><Row ss:Height="15"><Cell ss:StyleID="s66"><Data ss:Type="String">LOC132659062</Data></Cell><Cell ss:StyleID="s66"><Data ss:Type="String">EIF2S3Y</Data></Cell><Cell ss:StyleID="s68"><Data ss:Type="Number">2.05439481283705</Data></Cell><Cell ss:StyleID="s68"><Data ss:Type="Number">0.000467541480744718</Data></Cell><Cell ss:StyleID="s68"><Data ss:Type="Number">0.00103398596703159</Data></Cell></Row><Row ss:Height="15"><Cell ss:StyleID="s66"><Data ss:Type="String">LOC105605313</Data></Cell><Cell ss:StyleID="s66"><Data ss:Type="String">CSF2RA</Data></Cell><Cell ss:StyleID="s66"><Data ss:Type="Number">-2.14078298851196</Data></Cell><Cell ss:StyleID="s68"><Data ss:Type="Number">0.000760706121286639</Data></Cell><Cell ss:StyleID="s68"><Data ss:Type="Number">0.00165058875373516</Data></Cell></Row><Row ss:Height="15"><Cell ss:StyleID="s66"><Data ss:Type="String">LOC132658993</Data></Cell><Cell ss:StyleID="s66"><Data ss:Type="String">HSFY</Data></Cell><Cell ss:StyleID="s66"><Data ss:Type="Number">-2.42045613644994</Data></Cell><Cell ss:StyleID="s68"><Data ss:Type="Number">0.000849978703209611</Data></Cell><Cell ss:StyleID="s68"><Data ss:Type="Number">0.00181013983090936</Data></Cell></Row><Row ss:Height="15"><Cell ss:StyleID="s66"><Data ss:Type="String">LOC105605322</Data></Cell><Cell ss:StyleID="s69"><Data ss:Type="String">LOC105605322</Data></Cell><Cell ss:StyleID="s66"><Data ss:Type="Number">-1.68293012339369</Data></Cell><Cell ss:StyleID="s68"><Data ss:Type="Number">0.00122633012560516</Data></Cell><Cell ss:StyleID="s68"><Data ss:Type="Number">0.00256414480808351</Data></Cell></Row><Row ss:Height="15"><Cell ss:StyleID="s66"><Data ss:Type="String">LOC114111808</Data></Cell><Cell ss:StyleID="s66"><Data ss:Type="String">RNU6-1</Data></Cell><Cell ss:StyleID="s68"><Data ss:Type="Number">1.92033410349504</Data></Cell><Cell ss:StyleID="s68"><Data ss:Type="Number">0.00250225001163419</Data></Cell><Cell ss:StyleID="s68"><Data ss:Type="Number">0.0051385491310345</Data></Cell></Row><Row ss:Height="15"><Cell ss:StyleID="s66"><Data ss:Type="String">LOC132659058</Data></Cell><Cell ss:StyleID="s69"><Data ss:Type="String">UTY</Data></Cell><Cell ss:StyleID="s68"><Data ss:Type="Number">2.23342549139095</Data></Cell><Cell ss:StyleID="s68"><Data ss:Type="Number">0.00351924316073902</Data></Cell><Cell ss:StyleID="s68"><Data ss:Type="Number">0.00710022742956117</Data></Cell></Row><Row ss:Height="15"><Cell ss:StyleID="s66"><Data ss:Type="String">LOC132659059</Data></Cell><Cell ss:StyleID="s66"><Data ss:Type="String">DDX3Y</Data></Cell><Cell ss:StyleID="s66"><Data ss:Type="Number">-1.93944568572481</Data></Cell><Cell ss:StyleID="s68"><Data ss:Type="Number">0.00389021133700999</Data></Cell><Cell ss:StyleID="s68"><Data ss:Type="Number">0.00771335006476119</Data></Cell></Row><Row ss:Height="15"><Cell ss:StyleID="s66"><Data ss:Type="String">LOC101116550</Data></Cell><Cell ss:StyleID="s66"><Data ss:Type="String">PLCXD1</Data></Cell><Cell ss:StyleID="s66"><Data ss:Type="Number">-1.15240754762722</Data></Cell><Cell ss:StyleID="s68"><Data ss:Type="Number">0.00424932578565337</Data></Cell><Cell ss:StyleID="s68"><Data ss:Type="Number">0.0082825841584769</Data></Cell></Row><Row ss:Height="15"><Cell ss:StyleID="s66"><Data ss:Type="String">LOC106990378</Data></Cell><Cell ss:StyleID="s66"><Data ss:Type="String">SF3A2</Data></Cell><Cell ss:StyleID="s68"><Data ss:Type="Number">1.5481351734667</Data></Cell><Cell ss:StyleID="s68"><Data ss:Type="Number">0.00532987522734791</Data></Cell><Cell ss:StyleID="s68"><Data ss:Type="Number">0.0102155941857502</Data></Cell></Row><Row ss:Height="15"><Cell ss:StyleID="s66"><Data ss:Type="String">LOC101115005</Data></Cell><Cell ss:StyleID="s66"><Data ss:Type="String">DHRSX</Data></Cell><Cell ss:StyleID="s66"><Data ss:Type="Number">-2.67730633936097</Data></Cell><Cell ss:StyleID="s68"><Data ss:Type="Number">0.0076132617159038</Data></Cell><Cell ss:StyleID="s68"><Data ss:Type="Number">0.0143528704480154</Data></Cell></Row><Row ss:Height="15"><Cell ss:StyleID="s66"><Data ss:Type="String">LOC101114246</Data></Cell><Cell ss:StyleID="s66"><Data ss:Type="String">P2RY8</Data></Cell><Cell ss:StyleID="s68"><Data ss:Type="Number">1.25751461305274</Data></Cell><Cell ss:StyleID="s68"><Data ss:Type="Number">0.0216399992648978</Data></Cell><Cell ss:StyleID="s68"><Data ss:Type="Number">0.0401387083139233</Data></Cell></Row><Row ss:Height="15"><Cell ss:StyleID="s66"><Data ss:Type="String">LOC132659035</Data></Cell><Cell ss:StyleID="s66"><Data ss:Type="String">ZNF280BY</Data></Cell><Cell ss:StyleID="s68"><Data ss:Type="Number">1.01459947612622</Data></Cell><Cell ss:StyleID="s68"><Data ss:Type="Number">0.0248260161821147</Data></Cell><Cell ss:StyleID="s68"><Data ss:Type="Number">0.0453173311260824</Data></Cell></Row><Row ss:Height="15"><Cell ss:StyleID="s66"><Data ss:Type="String">SHOX</Data></Cell><Cell ss:StyleID="s69"><Data ss:Type="String">SHOX</Data></Cell><Cell ss:StyleID="s68"><Data ss:Type="Number">1.2403906062486</Data></Cell><Cell ss:StyleID="s68"><Data ss:Type="Number">0.030540145542664</Data></Cell><Cell ss:StyleID="s68"><Data ss:Type="Number">0.054032565190867</Data></Cell></Row><Row ss:Height="15"><Cell ss:StyleID="s66"><Data ss:Type="String">LOC101116807</Data></Cell><Cell ss:StyleID="s66"><Data ss:Type="String">PRKX</Data></Cell><Cell ss:StyleID="s66"><Data ss:Type="Number">-1.27932073113861</Data></Cell><Cell ss:StyleID="s68"><Data ss:Type="Number">0.0387047783539784</Data></Cell><Cell ss:StyleID="s68"><Data ss:Type="Number">0.067440144101629</Data></Cell></Row><Row ss:Height="15"><Cell ss:StyleID="s66"><Data ss:Type="String">LOC101115765</Data></Cell><Cell ss:StyleID="s66"><Data ss:Type="String">GYG2</Data></Cell><Cell ss:StyleID="s68"><Data ss:Type="Number">1.30868279948511</Data></Cell><Cell ss:StyleID="s68"><Data ss:Type="Number">0.0460960209819162</Data></Cell><Cell ss:StyleID="s68"><Data ss:Type="Number">0.0791200360137367</Data></Cell></Row><Row ss:Height="15.75"><Cell ss:StyleID="s55"><Data ss:Type="String">LOC132659061</Data></Cell><Cell ss:StyleID="s64"><Data ss:Type="String">ZFY</Data></Cell><Cell ss:StyleID="s70"><Data ss:Type="Number">2.96932160724932</Data></Cell><Cell ss:StyleID="s70"><Data ss:Type="Number">0.0473071977988981</Data></Cell><Cell ss:StyleID="s70"><Data ss:Type="Number">0.08000481980696</Data></Cell></Row></Table><WorksheetOptions xmlns="urn:schemas-microsoft-com:office:excel"><PageSetup><Header/><Footer/></PageSetup><TopRowVisible>0</TopRowVisible><LeftColumnVisible>0</LeftColumnVisible><PageBreakZoom>100</PageBreakZoom><Panes><Pane><Number>3</Number><ActiveRow>32</ActiveRow><ActiveCol>6</ActiveCol><RangeSelection>R33C7</RangeSelection></Pane></Panes><ProtectObjects>False</ProtectObjects><ProtectScenarios>False</ProtectScenarios></WorksheetOptions></Worksheet><Worksheet ss:Name="Table S6"><Table ss:ExpandedColumnCount="6" ss:ExpandedRowCount="15" x:FullColumns="1" x:FullRows="1" ss:DefaultColumnWidth="54" ss:DefaultRowHeight="13.5"><Column ss:Index="1" ss:StyleID="s49" ss:AutoFitWidth="0" ss:Width="68.25"/><Column ss:Index="2" ss:StyleID="s49" ss:AutoFitWidth="0" ss:Width="49.5"/><Column ss:StyleID="s49" ss:AutoFitWidth="0" ss:Width="57"/><Column ss:StyleID="s49" ss:AutoFitWidth="0" ss:Width="51.75"/><Column ss:StyleID="s49" ss:AutoFitWidth="0" ss:Width="51"/><Column ss:StyleID="s49" ss:AutoFitWidth="0" ss:Width="629.25"/><Row ss:Height="15.75"><Cell ss:StyleID="s50"><Data ss:Type="String">Table S6. Key Y-linked differentially expressed genes (Y-DEGs) across experimental contrasts and their annotated functions.</Data></Cell></Row><Row ss:Height="15.75"><Cell ss:StyleID="s51"><Data ss:Type="String">DEGs</Data></Cell><Cell ss:StyleID="s51"><Data ss:Type="String">LT vs. ST</Data></Cell><Cell ss:StyleID="s51"><Data ss:Type="String">NT vs. CT</Data></Cell><Cell ss:StyleID="s51"><Data ss:Type="String">SM vs. PP</Data></Cell><Cell ss:StyleID="s51"><Data ss:Type="String">LE vs. SE</Data></Cell><Cell ss:StyleID="s51"><Data ss:Type="String">Annotated Function</Data></Cell></Row><Row ss:Height="15"><Cell ss:StyleID="s52"><Data ss:Type="String">ZNF280BY</Data></Cell><Cell ss:StyleID="s50"><Data ss:Type="String">√</Data></Cell><Cell ss:StyleID="s50"><Data ss:Type="String">√</Data></Cell><Cell ss:StyleID="s50"><Data ss:Type="String">√</Data></Cell><Cell ss:StyleID="s50"/><Cell ss:StyleID="s50"><Data ss:Type="String">Spermatogonial proliferation and testicular seminiferous tubule integrity; copy number correlates with testis development</Data></Cell></Row><Row ss:Height="15"><Cell ss:StyleID="s52"><Data ss:Type="String">PRAMEY</Data></Cell><Cell ss:StyleID="s50"><Data ss:Type="String">√</Data></Cell><Cell ss:StyleID="s50"><Data ss:Type="String">√</Data></Cell><Cell ss:StyleID="s50"><Data ss:Type="String">√</Data></Cell><Cell ss:StyleID="s50"/><Cell ss:StyleID="s50"><Data ss:Type="String">Acrosome reaction and gamete fusion during fertilization</Data></Cell></Row><Row ss:Height="15"><Cell ss:StyleID="s52"><Data ss:Type="String">SRY</Data></Cell><Cell ss:StyleID="s50"><Data ss:Type="String">√</Data></Cell><Cell ss:StyleID="s50"/><Cell ss:StyleID="s50"><Data ss:Type="String">√</Data></Cell><Cell ss:StyleID="s50"/><Cell ss:StyleID="s50"><Data ss:Type="String">Sertoli cell differentiation and testis cord formation via SOX9 transcriptional activation</Data></Cell></Row><Row ss:Height="15"><Cell ss:StyleID="s52"><Data ss:Type="String">UTY</Data></Cell><Cell ss:StyleID="s50"><Data ss:Type="String">√</Data></Cell><Cell ss:StyleID="s50"/><Cell ss:StyleID="s50"/><Cell ss:StyleID="s50"/><Cell ss:StyleID="s52"><ss:Data ss:Type="String" xmlns="http://www.w3.org/TR/REC-html40"><I><Font html:Color="#000000"></Font><Font html:Color="#000000">UTY</Font></I><Font html:Color="#000000"> modulates spermatogonial proliferation.</Font></ss:Data></Cell></Row><Row ss:Height="15"><Cell ss:StyleID="s52"><Data ss:Type="String">TSPY3</Data></Cell><Cell ss:StyleID="s50"/><Cell ss:StyleID="s50"><Data ss:Type="String">√</Data></Cell><Cell ss:StyleID="s50"><Data ss:Type="String">√</Data></Cell><Cell ss:StyleID="s50"/><Cell ss:StyleID="s50"><Data ss:Type="String">Mitotic amplification of spermatogonia; multicopy ampliconic gene</Data></Cell></Row><Row ss:Height="15"><Cell ss:StyleID="s52"><Data ss:Type="String">HSFY</Data></Cell><Cell ss:StyleID="s50"/><Cell ss:StyleID="s50"><Data ss:Type="String">√</Data></Cell><Cell ss:StyleID="s50"><Data ss:Type="String">√</Data></Cell><Cell ss:StyleID="s50"/><Cell ss:StyleID="s50"><Data ss:Type="String">Meiotic recombination and heat-shock response regulation</Data></Cell></Row><Row ss:Height="15"><Cell ss:StyleID="s52"><Data ss:Type="String">ANOS1</Data></Cell><Cell ss:StyleID="s50"/><Cell ss:StyleID="s50"><Data ss:Type="String">√</Data></Cell><Cell ss:StyleID="s50"/><Cell ss:StyleID="s50"/><Cell ss:StyleID="s50"><Data ss:Type="String">Extracellular matrix remodeling during testicular descent; linked to cryptorchidism</Data></Cell></Row><Row ss:Height="15"><Cell ss:StyleID="s52"><Data ss:Type="String">ZRSR2Y</Data></Cell><Cell ss:StyleID="s50"/><Cell ss:StyleID="s50"><Data ss:Type="String">√</Data></Cell><Cell ss:StyleID="s50"/><Cell ss:StyleID="s50"/><Cell ss:StyleID="s50"><Data ss:Type="String">Spliceosomal function in spermatogenic cells</Data></Cell></Row><Row ss:Height="15"><Cell ss:StyleID="s52"><Data ss:Type="String">RBMY</Data></Cell><Cell ss:StyleID="s50"/><Cell ss:StyleID="s50"/><Cell ss:StyleID="s50"><Data ss:Type="String">√</Data></Cell><Cell ss:StyleID="s50"/><Cell ss:StyleID="s50"><Data ss:Type="String">Alternative splicing of transcripts essential for spermatid head shaping and elongation</Data></Cell></Row><Row ss:Height="15"><Cell ss:StyleID="s52"><Data ss:Type="String">EIF2S3Y</Data></Cell><Cell ss:StyleID="s50"/><Cell ss:StyleID="s50"/><Cell ss:StyleID="s50"><Data ss:Type="String">√</Data></Cell><Cell ss:StyleID="s50"/><Cell ss:StyleID="s62"><Data ss:Type="String">Essential for spermatogonial proliferation and spermiogenesis</Data></Cell></Row><Row ss:Height="15.75"><Cell ss:StyleID="s63"><Data ss:Type="String">SF3A2Y</Data></Cell><Cell ss:StyleID="s64"/><Cell ss:StyleID="s64"/><Cell ss:StyleID="s64"/><Cell ss:StyleID="s65"><Data ss:Type="String">√</Data></Cell><Cell ss:StyleID="s64"><Data ss:Type="String">Y-linked paralog of spliceosome subunit SF3A2; may modulate splicing at PLEKHJ1-SF3A2-AMH locus, affecting epididymal ductal coiling</Data></Cell></Row><Row ss:Height="15.75"><Cell ss:StyleID="s50"><ss:Data ss:Type="String" xmlns="http://www.w3.org/TR/REC-html40"><Font html:Color="#000000"></Font><Font html:Color="#000000">Note: Check marks (√) indicate that the gene was identified as differentially expressed in the corresponding contrast. FDR </Font><I><Font html:Color="#000000">P</Font></I><Font html:Color="#000000"> &lt; 0.001.</Font></ss:Data></Cell></Row><Row ss:Height="15"><Cell ss:StyleID="s50"/></Row></Table><WorksheetOptions xmlns="urn:schemas-microsoft-com:office:excel"><PageSetup><Header/><Footer/></PageSetup><TopRowVisible>0</TopRowVisible><LeftColumnVisible>0</LeftColumnVisible><PageBreakZoom>100</PageBreakZoom><ProtectObjects>False</ProtectObjects><ProtectScenarios>False</ProtectScenarios></WorksheetOptions></Worksheet><Worksheet ss:Name="Table S7"><Table ss:ExpandedColumnCount="5" ss:ExpandedRowCount="7" x:FullColumns="1" x:FullRows="1" ss:DefaultColumnWidth="54" ss:DefaultRowHeight="13.5"><Column ss:Index="2" ss:StyleID="s49" ss:AutoFitWidth="0" ss:Width="32.25"/><Column ss:StyleID="s49" ss:AutoFitWidth="0" ss:Width="123.75"/><Column ss:StyleID="s49" ss:AutoFitWidth="0" ss:Width="110.25"/><Column ss:StyleID="s49" ss:AutoFitWidth="0" ss:Width="109.5"/><Row ss:Height="15.75"><Cell ss:StyleID="s50"><ss:Data ss:Type="String" xmlns="http://www.w3.org/TR/REC-html40"><Font html:Color="#000000"></Font><Font html:Color="#000000">Table S7. Descriptive statistics and intergroup comparisons of </Font><I><Font html:Color="#000000">DDX3Y</Font></I><Font html:Color="#000000">, </Font><I><Font html:Color="#000000">DDX3X</Font></I><Font html:Color="#000000"> expression levels and Y/X ratio in four testis groups</Font></ss:Data></Cell></Row><Row ss:Height="15.75"><Cell ss:StyleID="s51"><Data ss:Type="String">Group</Data></Cell><Cell ss:StyleID="s51"><Data ss:Type="String">n</Data></Cell><Cell ss:StyleID="s61"><ss:Data ss:Type="String" xmlns="http://www.w3.org/TR/REC-html40"><I><Font x:Family="Roman" html:Color="#000000"></Font><Font x:Family="Roman" html:Color="#000000">DDX3Y</Font></I><Font x:Family="Roman" html:Color="#000000"> (TPM)</Font></ss:Data></Cell><Cell ss:StyleID="s61"><ss:Data ss:Type="String" xmlns="http://www.w3.org/TR/REC-html40"><I><Font x:Family="Roman" html:Color="#000000"></Font><Font x:Family="Roman" html:Color="#000000">DDX3X</Font></I><Font x:Family="Roman" html:Color="#000000"> (TPM)</Font></ss:Data></Cell><Cell ss:StyleID="s51"><Data ss:Type="String">Y/X</Data></Cell></Row><Row ss:Height="15.75"><Cell ss:StyleID="s53"><Data ss:Type="String">LT</Data></Cell><Cell ss:StyleID="s53"><Data ss:Type="Number">6</Data></Cell><Cell ss:StyleID="s53"><ss:Data ss:Type="String" xmlns="http://www.w3.org/TR/REC-html40"><Font html:Color="#000000">54,089.23 ± 115,02.28</Font><Sup><Font html:Color="#000000">a</Font></Sup></ss:Data></Cell><Cell ss:StyleID="s53"><ss:Data ss:Type="String" xmlns="http://www.w3.org/TR/REC-html40"><Font html:Color="#000000">36.31 ± 8.43</Font><Sup><Font html:Color="#000000">a</Font></Sup></ss:Data></Cell><Cell ss:StyleID="s53"><ss:Data ss:Type="String" xmlns="http://www.w3.org/TR/REC-html40"><Font html:Color="#000000">1,518.06 ± 248.71</Font><Sup><Font html:Color="#000000">a</Font></Sup></ss:Data></Cell></Row><Row ss:Height="15.75"><Cell ss:StyleID="s53"><Data ss:Type="String">NT</Data></Cell><Cell ss:StyleID="s53"><Data ss:Type="Number">10</Data></Cell><Cell ss:StyleID="s53"><ss:Data ss:Type="String" xmlns="http://www.w3.org/TR/REC-html40"><Font html:Color="#000000">45,042.35 ± 13,466.55</Font><Sup><Font html:Color="#000000">b</Font></Sup></ss:Data></Cell><Cell ss:StyleID="s53"><ss:Data ss:Type="String" xmlns="http://www.w3.org/TR/REC-html40"><Font html:Color="#000000">64.44 ± 22.34</Font><Sup><Font html:Color="#000000">a</Font></Sup></ss:Data></Cell><Cell ss:StyleID="s53"><ss:Data ss:Type="String" xmlns="http://www.w3.org/TR/REC-html40"><Font html:Color="#000000">737.67 ± 261.90</Font><Sup><Font html:Color="#000000">b</Font></Sup></ss:Data></Cell></Row><Row ss:Height="15.75"><Cell ss:StyleID="s53"><Data ss:Type="String">ST</Data></Cell><Cell ss:StyleID="s53"><Data ss:Type="Number">6</Data></Cell><Cell ss:StyleID="s53"><ss:Data ss:Type="String" xmlns="http://www.w3.org/TR/REC-html40"><Font html:Color="#000000">32,757.56 ± 8,428.51</Font><Sup><Font html:Color="#000000">c</Font></Sup></ss:Data></Cell><Cell ss:StyleID="s53"><ss:Data ss:Type="String" xmlns="http://www.w3.org/TR/REC-html40"><Font html:Color="#000000">246.87 ± 49.81</Font><Sup><Font html:Color="#000000">b</Font></Sup></ss:Data></Cell><Cell ss:StyleID="s53"><ss:Data ss:Type="String" xmlns="http://www.w3.org/TR/REC-html40"><Font html:Color="#000000">139.17 ± 55.78</Font><Sup><Font html:Color="#000000">c</Font></Sup></ss:Data></Cell></Row><Row ss:Height="16.5"><Cell ss:StyleID="s55"><Data ss:Type="String">CT</Data></Cell><Cell ss:StyleID="s55"><Data ss:Type="Number">5</Data></Cell><Cell ss:StyleID="s55"><ss:Data ss:Type="String" xmlns="http://www.w3.org/TR/REC-html40"><Font x:Family="Roman" html:Color="#000000">23,788.81 ± 7,077.19</Font><Sup><Font x:Family="Roman" html:Color="#000000">c</Font></Sup></ss:Data></Cell><Cell ss:StyleID="s55"><ss:Data ss:Type="String" xmlns="http://www.w3.org/TR/REC-html40"><Font x:Family="Roman" html:Color="#000000">280.45 ± 141.43</Font><Sup><Font x:Family="Roman" html:Color="#000000">b</Font></Sup></ss:Data></Cell><Cell ss:StyleID="s55"><ss:Data ss:Type="String" xmlns="http://www.w3.org/TR/REC-html40"><Font x:Family="Roman" html:Color="#000000">128.72 ± 115.38</Font><Sup><Font x:Family="Roman" html:Color="#000000">c</Font></Sup></ss:Data></Cell></Row><Row ss:Height="15.75"><Cell ss:StyleID="s50"><ss:Data ss:Type="String" xmlns="http://www.w3.org/TR/REC-html40"><Font html:Color="#000000"></Font><Font html:Color="#000000">Note: Data are presented as mean ± standard deviation (SD). Different superscript letters within the same column indicate significant differences (</Font><I><Font html:Color="#000000">P</Font></I><Font html:Color="#000000"> &lt; 0.05) determined by one-way ANOVA followed by Tukey’s HSD post-hoc test.</Font></ss:Data></Cell></Row></Table><WorksheetOptions xmlns="urn:schemas-microsoft-com:office:excel"><PageSetup><Header/><Footer/></PageSetup><Selected/><TopRowVisible>0</TopRowVisible><LeftColumnVisible>0</LeftColumnVisible><PageBreakZoom>100</PageBreakZoom><Panes><Pane><Number>3</Number><ActiveRow>4</ActiveRow><ActiveCol>5</ActiveCol><RangeSelection>R5C6</RangeSelection></Pane></Panes><ProtectObjects>False</ProtectObjects><ProtectScenarios>False</ProtectScenarios></WorksheetOptions></Worksheet><Worksheet ss:Name="Table S8"><Table ss:ExpandedColumnCount="15" ss:ExpandedRowCount="25" x:FullColumns="1" x:FullRows="1" ss:DefaultColumnWidth="54" ss:DefaultRowHeight="13.5"><Column ss:Index="2" ss:StyleID="s49" ss:AutoFitWidth="0" ss:Width="135"/><Column ss:StyleID="s49" ss:Width="62.25"/><Column ss:StyleID="s49" ss:Width="56.25" ss:Span="1"/><Row ss:Height="15.75"><Cell ss:StyleID="s50"><Data ss:Type="String">Table S8. Spearman correlation coefficients between X-Y homologous gene pairs in testis and epididymis tissues</Data></Cell><Cell ss:StyleID="s50"/><Cell ss:StyleID="s50"/><Cell ss:StyleID="s50"/><Cell ss:StyleID="s50"/><Cell ss:StyleID="s50"/><Cell ss:StyleID="s50"/></Row><Row ss:Height="15.75"><Cell ss:StyleID="s51"><Data ss:Type="String">Tissue</Data></Cell><Cell ss:StyleID="s51"><Data ss:Type="String">Gene pair</Data></Cell><Cell ss:StyleID="s51"><Data ss:Type="String">Spearman r</Data></Cell><Cell ss:StyleID="s51"><Data ss:Type="String">Raw p</Data></Cell><Cell ss:StyleID="s51"><Data ss:Type="String">FDR q</Data></Cell><Cell ss:StyleID="s51"><Data ss:Type="String">Significant</Data></Cell><Cell ss:StyleID="s56"/><Cell ss:StyleID="s57"/><Cell ss:StyleID="s57"/><Cell ss:StyleID="s57"/><Cell ss:StyleID="s57"/><Cell ss:StyleID="s57"/><Cell ss:StyleID="s57"/><Cell ss:StyleID="s57"/><Cell ss:StyleID="s57"/></Row><Row ss:Height="15"><Cell ss:StyleID="s50"><Data ss:Type="String">Testis</Data></Cell><Cell ss:StyleID="s58"><Data ss:Type="String">SHROOM2X/SHROOM2Y</Data></Cell><Cell ss:StyleID="s59"><Data ss:Type="Number">0.859585</Data></Cell><Cell ss:StyleID="s60"><Data ss:Type="Number">9.3152e-9</Data></Cell><Cell ss:StyleID="s60"><Data ss:Type="Number">6.5885e-8</Data></Cell><Cell ss:StyleID="s59"><Data ss:Type="String">Yes</Data></Cell><Cell ss:StyleID="s56"/><Cell ss:StyleID="s57"/><Cell ss:StyleID="s57"/><Cell ss:StyleID="s57"/></Row><Row ss:Height="15"><Cell ss:StyleID="s50"><Data ss:Type="String">Testis</Data></Cell><Cell ss:StyleID="s58"><Data ss:Type="String">EIF2S3X/EIF2S3Y</Data></Cell><Cell ss:StyleID="s59"><Data ss:Type="Number">0.856532</Data></Cell><Cell ss:StyleID="s60"><Data ss:Type="Number">1.1979e-8</Data></Cell><Cell ss:StyleID="s60"><Data ss:Type="Number">6.5885e-8</Data></Cell><Cell ss:StyleID="s59"><Data ss:Type="String">Yes</Data></Cell><Cell ss:StyleID="s56"/><Cell ss:StyleID="s57"/><Cell ss:StyleID="s57"/><Cell ss:StyleID="s57"/></Row><Row ss:Height="15"><Cell ss:StyleID="s50"><Data ss:Type="String">Testis</Data></Cell><Cell ss:StyleID="s58"><Data ss:Type="String">KDM6A/UTY</Data></Cell><Cell ss:StyleID="s59"><Data ss:Type="Number">0.846154</Data></Cell><Cell ss:StyleID="s60"><Data ss:Type="Number">2.7035e-8</Data></Cell><Cell ss:StyleID="s60"><Data ss:Type="Number">9.913e-8</Data></Cell><Cell ss:StyleID="s59"><Data ss:Type="String">Yes</Data></Cell><Cell ss:StyleID="s56"/><Cell ss:StyleID="s57"/><Cell ss:StyleID="s57"/><Cell ss:StyleID="s57"/></Row><Row ss:Height="15"><Cell ss:StyleID="s50"><Data ss:Type="String">Testis</Data></Cell><Cell ss:StyleID="s58"><Data ss:Type="String">OFD1X/OFD1Y</Data></Cell><Cell ss:StyleID="s59"><Data ss:Type="Number">0.782051</Data></Cell><Cell ss:StyleID="s60"><Data ss:Type="Number">1.4508e-6</Data></Cell><Cell ss:StyleID="s60"><Data ss:Type="Number">3.9897e-6</Data></Cell><Cell ss:StyleID="s59"><Data ss:Type="String">Yes</Data></Cell><Cell ss:StyleID="s56"/><Cell ss:StyleID="s57"/><Cell ss:StyleID="s57"/><Cell ss:StyleID="s57"/></Row><Row ss:Height="15"><Cell ss:StyleID="s50"><Data ss:Type="String">Testis</Data></Cell><Cell ss:StyleID="s58"><Data ss:Type="String">ZFX/ZFY</Data></Cell><Cell ss:StyleID="s59"><Data ss:Type="Number">0.753968</Data></Cell><Cell ss:StyleID="s60"><Data ss:Type="Number">5.5903e-6</Data></Cell><Cell ss:StyleID="s60"><Data ss:Type="Number">1.2299e-5</Data></Cell><Cell ss:StyleID="s59"><Data ss:Type="String">Yes</Data></Cell><Cell ss:StyleID="s56"/><Cell ss:StyleID="s57"/><Cell ss:StyleID="s57"/><Cell ss:StyleID="s57"/></Row><Row ss:Height="15"><Cell ss:StyleID="s50"><Data ss:Type="String">Testis</Data></Cell><Cell ss:StyleID="s58"><Data ss:Type="String">RBMX/RBMY</Data></Cell><Cell ss:StyleID="s59"><Data ss:Type="Number">0.663614</Data></Cell><Cell ss:StyleID="s60"><Data ss:Type="Number">0.00016098</Data></Cell><Cell ss:StyleID="s60"><Data ss:Type="Number">0.00029512</Data></Cell><Cell ss:StyleID="s59"><Data ss:Type="String">Yes</Data></Cell><Cell ss:StyleID="s56"/><Cell ss:StyleID="s57"/><Cell ss:StyleID="s57"/><Cell ss:StyleID="s57"/></Row><Row ss:Height="15"><Cell ss:StyleID="s50"><Data ss:Type="String">Testis</Data></Cell><Cell ss:StyleID="s58"><Data ss:Type="String">ZRSR2X/ZRSR2Y</Data></Cell><Cell ss:StyleID="s59"><Data ss:Type="Number">0.562882</Data></Cell><Cell ss:StyleID="s60"><Data ss:Type="Number">0.0022384</Data></Cell><Cell ss:StyleID="s60"><Data ss:Type="Number">0.0035175</Data></Cell><Cell ss:StyleID="s59"><Data ss:Type="String">Yes</Data></Cell><Cell ss:StyleID="s56"/><Cell ss:StyleID="s57"/><Cell ss:StyleID="s57"/><Cell ss:StyleID="s57"/></Row><Row ss:Height="15"><Cell ss:StyleID="s50"><Data ss:Type="String">Testis</Data></Cell><Cell ss:StyleID="s58"><Data ss:Type="String">DDX3X/DDX3Y</Data></Cell><Cell ss:StyleID="s59"><Data ss:Type="Number">-0.449939</Data></Cell><Cell ss:StyleID="s60"><Data ss:Type="Number">0.01853</Data></Cell><Cell ss:StyleID="s60"><Data ss:Type="Number">0.025479</Data></Cell><Cell ss:StyleID="s59"><Data ss:Type="String">Yes</Data></Cell><Cell ss:StyleID="s56"/><Cell ss:StyleID="s57"/><Cell ss:StyleID="s57"/><Cell ss:StyleID="s57"/></Row><Row ss:Height="15"><Cell ss:StyleID="s50"><Data ss:Type="String">Testis</Data></Cell><Cell ss:StyleID="s58"><Data ss:Type="String">AMELX/AMELY</Data></Cell><Cell ss:StyleID="s59"><Data ss:Type="Number">0.30261</Data></Cell><Cell ss:StyleID="s60"><Data ss:Type="Number">0.12497</Data></Cell><Cell ss:StyleID="s60"><Data ss:Type="Number">0.15274</Data></Cell><Cell ss:StyleID="s59"><Data ss:Type="String">No</Data></Cell><Cell ss:StyleID="s56"/><Cell ss:StyleID="s57"/><Cell ss:StyleID="s57"/><Cell ss:StyleID="s57"/></Row><Row ss:Height="15"><Cell ss:StyleID="s50"><Data ss:Type="String">Testis</Data></Cell><Cell ss:StyleID="s58"><Data ss:Type="String">USP9X/USP9Y</Data></Cell><Cell ss:StyleID="s59"><Data ss:Type="Number">0.182909</Data></Cell><Cell ss:StyleID="s60"><Data ss:Type="Number">0.36114</Data></Cell><Cell ss:StyleID="s60"><Data ss:Type="Number">0.39726</Data></Cell><Cell ss:StyleID="s59"><Data ss:Type="String">No</Data></Cell><Cell ss:StyleID="s56"/><Cell ss:StyleID="s57"/><Cell ss:StyleID="s57"/><Cell ss:StyleID="s57"/></Row><Row ss:Height="15"><Cell ss:StyleID="s50"><Data ss:Type="String">Testis</Data></Cell><Cell ss:StyleID="s58"><Data ss:Type="String">SOX3/SRY</Data></Cell><Cell ss:StyleID="s59"><Data ss:Type="Number">0.068352</Data></Cell><Cell ss:StyleID="s60"><Data ss:Type="Number">0.73479</Data></Cell><Cell ss:StyleID="s60"><Data ss:Type="Number">0.73479</Data></Cell><Cell ss:StyleID="s59"><Data ss:Type="String">No</Data></Cell><Cell ss:StyleID="s56"/><Cell ss:StyleID="s57"/><Cell ss:StyleID="s57"/><Cell ss:StyleID="s57"/><Cell ss:StyleID="s57"/><Cell ss:StyleID="s57"/><Cell ss:StyleID="s57"/><Cell ss:StyleID="s57"/><Cell ss:StyleID="s57"/></Row><Row ss:Height="15"><Cell ss:StyleID="s50"><Data ss:Type="String">Epididymis</Data></Cell><Cell ss:StyleID="s58"><Data ss:Type="String">DDX3X/DDX3Y</Data></Cell><Cell ss:StyleID="s59"><Data ss:Type="Number">0.606942</Data></Cell><Cell ss:StyleID="s60"><Data ss:Type="Number">3.2939e-5</Data></Cell><Cell ss:StyleID="s60"><Data ss:Type="Number">0.00032939</Data></Cell><Cell ss:StyleID="s59"><Data ss:Type="String">Yes</Data></Cell><Cell ss:StyleID="s50"/></Row><Row ss:Height="15"><Cell ss:StyleID="s50"><Data ss:Type="String">Epididymis</Data></Cell><Cell ss:StyleID="s58"><Data ss:Type="String">ZRSR2X/ZRSR2Y</Data></Cell><Cell ss:StyleID="s59"><Data ss:Type="Number">0.532458</Data></Cell><Cell ss:StyleID="s60"><Data ss:Type="Number">0.00040522</Data></Cell><Cell ss:StyleID="s60"><Data ss:Type="Number">0.0020261</Data></Cell><Cell ss:StyleID="s59"><Data ss:Type="String">Yes</Data></Cell><Cell ss:StyleID="s50"/></Row><Row ss:Height="15"><Cell ss:StyleID="s50"><Data ss:Type="String">Epididymis</Data></Cell><Cell ss:StyleID="s58"><Data ss:Type="String">ZFX/ZFY</Data></Cell><Cell ss:StyleID="s59"><Data ss:Type="Number">0.473546</Data></Cell><Cell ss:StyleID="s60"><Data ss:Type="Number">0.0020264</Data></Cell><Cell ss:StyleID="s60"><Data ss:Type="Number">0.0050659</Data></Cell><Cell ss:StyleID="s59"><Data ss:Type="String">Yes</Data></Cell><Cell ss:StyleID="s50"/></Row><Row ss:Height="15"><Cell ss:StyleID="s50"><Data ss:Type="String">Epididymis</Data></Cell><Cell ss:StyleID="s58"><Data ss:Type="String">EIF2S3X/EIF2S3Y</Data></Cell><Cell ss:StyleID="s59"><Data ss:Type="Number">0.473734</Data></Cell><Cell ss:StyleID="s60"><Data ss:Type="Number">0.0020169</Data></Cell><Cell ss:StyleID="s60"><Data ss:Type="Number">0.0050659</Data></Cell><Cell ss:StyleID="s59"><Data ss:Type="String">Yes</Data></Cell><Cell ss:StyleID="s50"/></Row><Row ss:Height="15"><Cell ss:StyleID="s50"><Data ss:Type="String">Epididymis</Data></Cell><Cell ss:StyleID="s58"><Data ss:Type="String">SHROOM2X/SHROOM2Y</Data></Cell><Cell ss:StyleID="s59"><Data ss:Type="Number">0.319325</Data></Cell><Cell ss:StyleID="s60"><Data ss:Type="Number">0.044593</Data></Cell><Cell ss:StyleID="s60"><Data ss:Type="Number">0.089186</Data></Cell><Cell ss:StyleID="s59"><Data ss:Type="String">No</Data></Cell><Cell ss:StyleID="s50"/></Row><Row ss:Height="15"><Cell ss:StyleID="s50"><Data ss:Type="String">Epididymis</Data></Cell><Cell ss:StyleID="s58"><Data ss:Type="String">USP9X/USP9Y</Data></Cell><Cell ss:StyleID="s59"><Data ss:Type="Number">0.241783</Data></Cell><Cell ss:StyleID="s60"><Data ss:Type="Number">0.13282</Data></Cell><Cell ss:StyleID="s60"><Data ss:Type="Number">0.18974</Data></Cell><Cell ss:StyleID="s59"><Data ss:Type="String">No</Data></Cell><Cell ss:StyleID="s50"/></Row><Row ss:Height="15"><Cell ss:StyleID="s50"><Data ss:Type="String">Epididymis</Data></Cell><Cell ss:StyleID="s58"><Data ss:Type="String">OFD1X/OFD1Y</Data></Cell><Cell ss:StyleID="s59"><Data ss:Type="Number">0.244946</Data></Cell><Cell ss:StyleID="s60"><Data ss:Type="Number">0.12767</Data></Cell><Cell ss:StyleID="s60"><Data ss:Type="Number">0.18974</Data></Cell><Cell ss:StyleID="s59"><Data ss:Type="String">No</Data></Cell><Cell ss:StyleID="s50"/></Row><Row ss:Height="15"><Cell ss:StyleID="s50"><Data ss:Type="String">Epididymis</Data></Cell><Cell ss:StyleID="s58"><Data ss:Type="String">AMELX/AMELY</Data></Cell><Cell ss:StyleID="s59"><Data ss:Type="Number">-0.228885</Data></Cell><Cell ss:StyleID="s60"><Data ss:Type="Number">0.15542</Data></Cell><Cell ss:StyleID="s60"><Data ss:Type="Number">0.19428</Data></Cell><Cell ss:StyleID="s59"><Data ss:Type="String">No</Data></Cell><Cell ss:StyleID="s50"/></Row><Row ss:Height="15"><Cell ss:StyleID="s50"><Data ss:Type="String">Epididymis</Data></Cell><Cell ss:StyleID="s58"><Data ss:Type="String">SOX3/SRY</Data></Cell><Cell ss:StyleID="s59"><Data ss:Type="Number">0.205592</Data></Cell><Cell ss:StyleID="s60"><Data ss:Type="Number">0.20313</Data></Cell><Cell ss:StyleID="s60"><Data ss:Type="Number">0.2257</Data></Cell><Cell ss:StyleID="s59"><Data ss:Type="String">No</Data></Cell><Cell ss:StyleID="s50"/></Row><Row ss:Height="15.75"><Cell ss:StyleID="s55"><Data ss:Type="String">Epididymis</Data></Cell><Cell ss:StyleID="s54"><Data ss:Type="String">KDM6A/UTY</Data></Cell><Cell ss:StyleID="s55"><Data ss:Type="Number">0.175985</Data></Cell><Cell ss:StyleID="s55"><Data ss:Type="Number">0.27737</Data></Cell><Cell ss:StyleID="s55"><Data ss:Type="Number">0.27737</Data></Cell><Cell ss:StyleID="s55"><Data ss:Type="String">No</Data></Cell><Cell ss:StyleID="s50"/></Row><Row ss:Height="15"><Cell ss:StyleID="s50"><Data ss:Type="String">Note: r = Spearman correlation coefficient; FDR = false discovery rate (Benjamini–Hochberg correction); q = FDR-adjusted p-value; Sig. = significant (q &lt; 0.05).</Data></Cell><Cell ss:StyleID="s50"/><Cell ss:StyleID="s50"/><Cell ss:StyleID="s50"/><Cell ss:StyleID="s50"/><Cell ss:StyleID="s50"/><Cell ss:StyleID="s50"/></Row><Row ss:Height="15.75"><Cell ss:StyleID="s50"><ss:Data ss:Type="String" xmlns="http://www.w3.org/TR/REC-html40"><Font html:Color="#000000"></Font><Font html:Color="#000000">Gene pairs </Font><I><Font html:Color="#000000">EIF1AX/EIF1AY</Font></I><Font html:Color="#000000"> (both tissues) and </Font><I><Font html:Color="#000000">RBMX/RBMY</Font></I><Font html:Color="#000000"> (epididymis) were excluded from correlation analysis due to non-variable expression signals across samples.</Font></ss:Data></Cell></Row></Table><WorksheetOptions xmlns="urn:schemas-microsoft-com:office:excel"><PageSetup><Header/><Footer/></PageSetup><TopRowVisible>0</TopRowVisible><LeftColumnVisible>0</LeftColumnVisible><PageBreakZoom>100</PageBreakZoom><ProtectObjects>False</ProtectObjects><ProtectScenarios>False</ProtectScenarios></WorksheetOptions></Worksheet><Worksheet ss:Name="Table S9"><Table ss:ExpandedColumnCount="7" ss:ExpandedRowCount="15" x:FullColumns="1" x:FullRows="1" ss:DefaultColumnWidth="54" ss:DefaultRowHeight="13.5"><Column ss:Index="1" ss:StyleID="s49" ss:AutoFitWidth="0" ss:Width="115.5"/><Column ss:Index="2" ss:StyleID="s49" ss:AutoFitWidth="0" ss:Width="69"/><Column ss:StyleID="s49" ss:AutoFitWidth="0" ss:Width="81"/><Column ss:Index="6" ss:StyleID="s49" ss:AutoFitWidth="0" ss:Width="73.5"/><Column ss:StyleID="s49" ss:AutoFitWidth="0" ss:Width="74.25"/><Row ss:Height="15.75"><Cell ss:StyleID="s50"><Data ss:Type="String">Table S9. Cross-tissue comparison of Spearman correlation coefficients between testis and epididymis tissues.</Data></Cell></Row><Row ss:Height="15"><Cell ss:StyleID="s51"><Data ss:Type="String">Gene Pair</Data></Cell><Cell ss:StyleID="s51"><Data ss:Type="String">Testis r</Data></Cell><Cell ss:StyleID="s51"><Data ss:Type="String">Epididymis r</Data></Cell><Cell ss:StyleID="s51"><Data ss:Type="String">r Diff</Data></Cell><Cell ss:StyleID="s51"><Data ss:Type="String">Z</Data></Cell><Cell ss:StyleID="s51"><Data ss:Type="String">Raw p</Data></Cell><Cell ss:StyleID="s51"><Data ss:Type="String">FDR q</Data></Cell></Row><Row ss:Height="15"><Cell ss:StyleID="s52"><Data ss:Type="String">DDX3X/DDX3Y</Data></Cell><Cell ss:StyleID="s53"><Data ss:Type="String">−0.450</Data></Cell><Cell ss:StyleID="s53"><Data ss:Type="Number">0.607</Data></Cell><Cell ss:StyleID="s53"><Data ss:Type="String">−1.057</Data></Cell><Cell ss:StyleID="s53"><Data ss:Type="String">−4.535</Data></Cell><Cell ss:StyleID="s53"><Data ss:Type="String">5.75×10⁻⁶</Data></Cell><Cell ss:StyleID="s53"><Data ss:Type="String">5.75×10⁻⁵</Data></Cell></Row><Row ss:Height="15"><Cell ss:StyleID="s52"><Data ss:Type="String">KDM6A/UTY</Data></Cell><Cell ss:StyleID="s53"><Data ss:Type="Number">0.846</Data></Cell><Cell ss:StyleID="s53"><Data ss:Type="Number">0.176</Data></Cell><Cell ss:StyleID="s53"><Data ss:Type="Number">0.67</Data></Cell><Cell ss:StyleID="s53"><Data ss:Type="Number">4.062</Data></Cell><Cell ss:StyleID="s53"><Data ss:Type="String">4.87×10⁻⁵</Data></Cell><Cell ss:StyleID="s53"><Data ss:Type="String">2.43×10⁻⁴</Data></Cell></Row><Row ss:Height="15"><Cell ss:StyleID="s52"><Data ss:Type="String">SHROOM2X/SHROOM2Y</Data></Cell><Cell ss:StyleID="s53"><Data ss:Type="Number">0.86</Data></Cell><Cell ss:StyleID="s53"><Data ss:Type="Number">0.319</Data></Cell><Cell ss:StyleID="s53"><Data ss:Type="Number">0.54</Data></Cell><Cell ss:StyleID="s53"><Data ss:Type="Number">3.666</Data></Cell><Cell ss:StyleID="s53"><Data ss:Type="String">2.46×10⁻⁴</Data></Cell><Cell ss:StyleID="s53"><Data ss:Type="String">8.21×10⁻⁴</Data></Cell></Row><Row ss:Height="15"><Cell ss:StyleID="s52"><Data ss:Type="String">OFD1X/OFD1Y</Data></Cell><Cell ss:StyleID="s53"><Data ss:Type="Number">0.782</Data></Cell><Cell ss:StyleID="s53"><Data ss:Type="Number">0.245</Data></Cell><Cell ss:StyleID="s53"><Data ss:Type="Number">0.537</Data></Cell><Cell ss:StyleID="s53"><Data ss:Type="Number">3.055</Data></Cell><Cell ss:StyleID="s53"><Data ss:Type="String">2.25×10⁻³</Data></Cell><Cell ss:StyleID="s53"><Data ss:Type="String">5.63×10⁻³</Data></Cell></Row><Row ss:Height="15"><Cell ss:StyleID="s52"><Data ss:Type="String">EIF2S3X/EIF2S3Y</Data></Cell><Cell ss:StyleID="s53"><Data ss:Type="Number">0.857</Data></Cell><Cell ss:StyleID="s53"><Data ss:Type="Number">0.474</Data></Cell><Cell ss:StyleID="s53"><Data ss:Type="Number">0.383</Data></Cell><Cell ss:StyleID="s53"><Data ss:Type="Number">2.92</Data></Cell><Cell ss:StyleID="s53"><Data ss:Type="String">3.50×10⁻³</Data></Cell><Cell ss:StyleID="s53"><Data ss:Type="String">7.00×10⁻³</Data></Cell></Row><Row ss:Height="15"><Cell ss:StyleID="s52"><Data ss:Type="String">AMELX/AMELY</Data></Cell><Cell ss:StyleID="s53"><Data ss:Type="Number">0.303</Data></Cell><Cell ss:StyleID="s53"><Data ss:Type="String">−0.229</Data></Cell><Cell ss:StyleID="s53"><Data ss:Type="Number">0.531</Data></Cell><Cell ss:StyleID="s53"><Data ss:Type="Number">2.081</Data></Cell><Cell ss:StyleID="s53"><Data ss:Type="String">3.74×10⁻²</Data></Cell><Cell ss:StyleID="s53"><Data ss:Type="String">6.24×10⁻²</Data></Cell></Row><Row ss:Height="15"><Cell ss:StyleID="s52"><Data ss:Type="String">ZFX/ZFY</Data></Cell><Cell ss:StyleID="s53"><Data ss:Type="Number">0.754</Data></Cell><Cell ss:StyleID="s53"><Data ss:Type="Number">0.474</Data></Cell><Cell ss:StyleID="s53"><Data ss:Type="Number">0.28</Data></Cell><Cell ss:StyleID="s53"><Data ss:Type="Number">1.784</Data></Cell><Cell ss:StyleID="s53"><Data ss:Type="String">7.45×10⁻²</Data></Cell><Cell ss:StyleID="s53"><Data ss:Type="String">1.06×10⁻¹</Data></Cell></Row><Row ss:Height="15"><Cell ss:StyleID="s52"><Data ss:Type="String">SOX3/SRY</Data></Cell><Cell ss:StyleID="s53"><Data ss:Type="Number">0.068</Data></Cell><Cell ss:StyleID="s53"><Data ss:Type="Number">0.206</Data></Cell><Cell ss:StyleID="s53"><Data ss:Type="String">−0.137</Data></Cell><Cell ss:StyleID="s53"><Data ss:Type="String">−0.535</Data></Cell><Cell ss:StyleID="s53"><Data ss:Type="String">5.93×10⁻¹</Data></Cell><Cell ss:StyleID="s53"><Data ss:Type="String">7.41×10⁻¹</Data></Cell></Row><Row ss:Height="15"><Cell ss:StyleID="s52"><Data ss:Type="String">USP9X/USP9Y</Data></Cell><Cell ss:StyleID="s53"><Data ss:Type="Number">0.183</Data></Cell><Cell ss:StyleID="s53"><Data ss:Type="Number">0.242</Data></Cell><Cell ss:StyleID="s53"><Data ss:Type="String">−0.059</Data></Cell><Cell ss:StyleID="s53"><Data ss:Type="String">−0.235</Data></Cell><Cell ss:StyleID="s53"><Data ss:Type="String">8.14×10⁻¹</Data></Cell><Cell ss:StyleID="s53"><Data ss:Type="String">8.68×10⁻¹</Data></Cell></Row><Row ss:Height="15.75"><Cell ss:StyleID="s54"><Data ss:Type="String">ZRSR2X/ZRSR2Y</Data></Cell><Cell ss:StyleID="s55"><Data ss:Type="Number">0.563</Data></Cell><Cell ss:StyleID="s55"><Data ss:Type="Number">0.532</Data></Cell><Cell ss:StyleID="s55"><Data ss:Type="Number">0.03</Data></Cell><Cell ss:StyleID="s55"><Data ss:Type="Number">0.166</Data></Cell><Cell ss:StyleID="s55"><Data ss:Type="String">8.68×10⁻¹</Data></Cell><Cell ss:StyleID="s55"><Data ss:Type="String">8.68×10⁻¹</Data></Cell></Row><Row ss:Height="15"><Cell ss:StyleID="s50"><Data ss:Type="String">Note: FDR q &lt; 0.05 indicates a statistically significant difference between tissues (bold).</Data></Cell></Row><Row ss:Height="15"><Cell ss:StyleID="s50"><Data ss:Type="String">r = Spearman correlation coefficient; Z = Fisher's z-transformation test statistic; FDR = Benjamini-Hochberg false discovery rate.</Data></Cell></Row><Row ss:Height="15"><Cell ss:StyleID="s50"><Data ss:Type="String">RBMX/RBMY and EIF1AX/EIF1AY were excluded from this comparison due to invariant expression in one or both tissues.</Data></Cell></Row></Table><WorksheetOptions xmlns="urn:schemas-microsoft-com:office:excel"><PageSetup><Header/><Footer/></PageSetup><TopRowVisible>0</TopRowVisible><LeftColumnVisible>0</LeftColumnVisible><PageBreakZoom>100</PageBreakZoom><Panes><Pane><Number>3</Number><ActiveRow>26</ActiveRow><ActiveCol>5</ActiveCol><RangeSelection>R27C6</RangeSelection></Pane></Panes><ProtectObjects>False</ProtectObjects><ProtectScenarios>False</ProtectScenarios></WorksheetOptions></Worksheet></Workbook>
